# Supplementary material for: Contaminant Exposure and Transport from Three Potential Reuse Waters within a Single Watershed
Source: Environ Sci Technol. 2023 Jan 10;57(3):1353–65. doi: 10.1021/acs.est.2c07372 (PMC9878729; doi:10.1021/acs.est.2c07372)
Supplement: Supplementary file 2 — es2c07372_si_002.xlsx [file es2c07372_si_002.xlsx]

## Sheet: Table SI-1_sites
Table SI-1. Site and hydrologic information for samples of wastewater-effluent irrigation, urban stormwater, agricultural field runoff, and whole corn plant samples (above ground). Sorted by field name and then by date.
U.S. Geological Survey station number	Field Sample Name	Date (year_month_day)	Time (hour : minutes)	Sample-Event Duration (hour : minutes)	Sample Event Volume (liters)	ADaily Discharge to Surface Water	1Precipitation (centimeters)	Drainage Area (hectares)	Notes
350212097545801	Effluent-Irrigation-blank	2018_08_29	10:01:00	na	na	na	na	na	equipment blank done in field
350212097545801	Effluent-Irrigation (effluent)	2018_09_10	13:00:00	1 day, 0:00:00	A835,910	6192900	na	5700	composite during times of effluent irrigation
350212097545801	Effluent-Irrigation (effluent)	2018_09_17	13:30:00	1 day, 0:00:00	A1,086,400	6404900	na	5700	composite during times of effluent irrigation
350212097545801	Effluent-Irrigation (effluent)	2019_07_22	10:00:00	1 day, 0:00:00	A922,130	6548800	na	5700	composite during times of effluent irrigation
350212097545801	Effluent-Irrigation-blank	2019_08_07	12:01:00	na	na	na	na	na	equipment blank done in field
350201097543801	Irrigated-Ag (I-Ag)	2019_04_23	09:30:00	18:24:00	B228,800	na	2.7178	3.6	composite rain-induced runoff
350201097543801	Irrigated-Ag (I-Ag)	2019_08_30	10:00:00	4:55:00	B111,480	na	3.7846	3.6	composite rain-induced runoff
350201097543801	Irrigated-Ag (I-Ag)	2019_09_13	01:00:00	8:23:00	B241,970	na	1.4478	3.6	composite rain-induced runoff
350155097542901	Non-Irrigated-Ag (NI-Ag)	2019_04_23	10:17:00	16:20:00	B123,350	na	2.7178	4.9	composite rain-induced runoff
350155097542901	Non-Irrigated-Ag (NI-Ag)	2019_09_21	09:00:00	8:26:00	B11,100	na	1.4478	4.9	composite rain-induced runoff
350155097542901	Non-Irrigated-Ag (NI-Ag)	2019_10_26	01:00:00	1 day, 1:33:00	B96,362	na	2.667	4.9	composite rain-induced runoff
07327300	Surface Water	2019_04_23	07:30:00	10:30:00	C1,597,400,000	na	2.7178	1115000	grab sample
07327300	Surface Water	2019_08_27	08:30:00	10:30:00	C405,420,000	na	2.8194	1115000	grab sample
07327300	Surface Water	2019_09_13	07:30:00	10:30:00	C1,267,500,000	na	1.4478	1115000	grab sample
350203097550001	Urban Stormwater	2019_04_23	08:30:00	11:21:00	D15,316,000	na	3.7846	1700	composite rain-induced runoff
350203097550001	Urban Stormwater	2019_08_27	02:00:00	7:25:00	D6,294,820	na	2.794	1700	composite rain-induced runoff
350203097550001	Urban Stormwater	2019_09_13	01:00:00	10:18:00	D19,503,000	na	1.4478	1700	composite rain-induced runoff
350155097542901	Whole-Corn-Irrigated-Ag	2019_09_03	13:00:00	na	na	na	na	na	composite above ground plant sample at harvest
350155097542901	Whole-Corn-Non-Irrigated-Ag	2019_09_03	12:00:00	na	na	na	na	na	composite above ground plant sample at harvest
Notes:
na, not applicable
ADischarge volumes provided from Chickasha Wastewater Treatment Plant.
Bagricultural (Ag) runoff discharge volume estimates calculated based on 120-degree v-notched concrete weirs and measurement of water level recorded in 2-minute increments (750 flow module, Teledyne, Thousand Oaks).
CSurface water discharge volume estimates were downloaded online for nearby U.S. Geological Survey gage 07328100 from Alex gage on Washita River (https://waterdata.usgs.gov/usa/nwis/uv?07328100).
CUrban stormwater discharge volume estimates calculated based on pipe/channel geometry and measurements of velocity and water level recorded in 2-minute increments (Teledyne 750 flow module, Thousand Oaks, California).
1Daily precipitation from Chickasha Mesonet station measured on site at South Central Oklahoma State University Research Station(https://www.mesonet.org/index.php/weather/category/past_data_files).]

## Sheet: Table SI-2 Reagent Prep Blanks
Table SI-2. Laboratory quality-control measurements from organic analyses of reagent-blank samples typically analyzed once every ten field samples. Sorted alphabetically by analytical method then by parameter name.
Analytical Method	Chemical Name	Reporting Level	Units	Effluent Irrigation-blank 8-29-2018 10:01	Effluent Irrigation 9-10-2018 13:00	Effluent Irrigation 9-17-2018 13:30	Effluent Irrigation 7-22-2019 10:00	Effluent Irrigation-blank 8-7-2019 12:01	Irrigated-Ag 4-23-2019 09:30	Irrigated-Ag 8-30-2019 10:00	Irrigated-Ag 9-13-2019 01:00	Non-Irrigated-Ag 4-23-2019 10:17	Non-Irrigated-Ag 9-21-2019 09:00	Non-Irrigated-Ag 10-26-2019 01:00	Surface Water 4-23-2019 07:30	Surface Water 8-27-2019 08:30	Surface Water 9-13-2019 07:30	Urban Stormwater 4-23-2019 08:30	Urban Stormwater 8-27-2019 02:00	Urban Stormwater 9-13-2019 01:00
GC/MS halogenated chemicals	1,2-bis(2,4,6-Tribromophenoxy)ethane	0.2	ng/L	<0.2	<0.2	<0.2	no sample	no sample	no sample	no sample	no sample	no sample	no sample	no sample	no sample	no sample	no sample	no sample	no sample	no sample
GC/MS halogenated chemicals	Benfluralin	0.4	ng/L	<0.4	<0.4	<0.4	no sample	no sample	no sample	no sample	no sample	no sample	no sample	no sample	no sample	no sample	no sample	no sample	no sample	no sample
GC/MS halogenated chemicals	Chlordane, cis	0.4	ng/L	<0.4	<0.4	<0.4	no sample	no sample	no sample	no sample	no sample	no sample	no sample	no sample	no sample	no sample	no sample	no sample	no sample	no sample
GC/MS halogenated chemicals	Chlorpyrifos	0.4	ng/L	<0.4	<0.4	<0.4	no sample	no sample	no sample	no sample	no sample	no sample	no sample	no sample	no sample	no sample	no sample	no sample	no sample	no sample
GC/MS halogenated chemicals	Cyfluthrin	0.4	ng/L	<0.4	<0.4	<0.4	no sample	no sample	no sample	no sample	no sample	no sample	no sample	no sample	no sample	no sample	no sample	no sample	no sample	no sample
GC/MS halogenated chemicals	Cyhalothrin	0.4	ng/L	<0.4	<0.4	<0.4	no sample	no sample	no sample	no sample	no sample	no sample	no sample	no sample	no sample	no sample	no sample	no sample	no sample	no sample
GC/MS halogenated chemicals	DCPA (Dacthal)	0.4	ng/L	<0.4	<0.4	<0.4	no sample	no sample	no sample	no sample	no sample	no sample	no sample	no sample	no sample	no sample	no sample	no sample	no sample	no sample
GC/MS halogenated chemicals	DDD, p,p'	4	ng/L	<4	<4	<4	no sample	no sample	no sample	no sample	no sample	no sample	no sample	no sample	no sample	no sample	no sample	no sample	no sample	no sample
GC/MS halogenated chemicals	DDE, p,p'	2	ng/L	<2	<2	<2	no sample	no sample	no sample	no sample	no sample	no sample	no sample	no sample	no sample	no sample	no sample	no sample	no sample	no sample
GC/MS halogenated chemicals	DDT, p,p'	8	ng/L	<8	<8	<8	no sample	no sample	no sample	no sample	no sample	no sample	no sample	no sample	no sample	no sample	no sample	no sample	no sample	no sample
GC/MS halogenated chemicals	Dechlorane plus	2	ng/L	<2	<2	<2	no sample	no sample	no sample	no sample	no sample	no sample	no sample	no sample	no sample	no sample	no sample	no sample	no sample	no sample
GC/MS halogenated chemicals	Desulfinylfipronil	0.2	ng/L	<0.2	<0.2	<0.2	no sample	no sample	no sample	no sample	no sample	no sample	no sample	no sample	no sample	no sample	no sample	no sample	no sample	no sample
GC/MS halogenated chemicals	Dieldrin	0.2	ng/L	<0.2	<0.2	<0.2	no sample	no sample	no sample	no sample	no sample	no sample	no sample	no sample	no sample	no sample	no sample	no sample	no sample	no sample
GC/MS halogenated chemicals	Endosulfan I	0.4	ng/L	<0.4	<0.4	<0.4	no sample	no sample	no sample	no sample	no sample	no sample	no sample	no sample	no sample	no sample	no sample	no sample	no sample	no sample
GC/MS halogenated chemicals	Endosulfan II	0.4	ng/L	<0.4	<0.4	<0.4	no sample	no sample	no sample	no sample	no sample	no sample	no sample	no sample	no sample	no sample	no sample	no sample	no sample	no sample
GC/MS halogenated chemicals	Endosulfan Sulfate	0.8	ng/L	<0.8	<0.8	<0.8	no sample	no sample	no sample	no sample	no sample	no sample	no sample	no sample	no sample	no sample	no sample	no sample	no sample	no sample
GC/MS halogenated chemicals	Fipronil Sulfide	0.2	ng/L	<0.2	<0.2	<0.2	no sample	no sample	no sample	no sample	no sample	no sample	no sample	no sample	no sample	no sample	no sample	no sample	no sample	no sample
GC/MS halogenated chemicals	Hexachlorobenzene (HCB)	0.3	ng/L	<0.3	<0.3	<0.3	no sample	no sample	no sample	no sample	no sample	no sample	no sample	no sample	no sample	no sample	no sample	no sample	no sample	no sample
GC/MS halogenated chemicals	Nonachlor, cis	0.2	ng/L	<0.2	<0.2	<0.2	no sample	no sample	no sample	no sample	no sample	no sample	no sample	no sample	no sample	no sample	no sample	no sample	no sample	no sample
GC/MS halogenated chemicals	Octachlorostyrene	2	ng/L	<2	<2	<2	no sample	no sample	no sample	no sample	no sample	no sample	no sample	no sample	no sample	no sample	no sample	no sample	no sample	no sample
GC/MS halogenated chemicals	Oxychlordane	2	ng/L	<2	<2	<2	no sample	no sample	no sample	no sample	no sample	no sample	no sample	no sample	no sample	no sample	no sample	no sample	no sample	no sample
GC/MS halogenated chemicals	Oxyfluorfen	8	ng/L	<8	<8	<8	no sample	no sample	no sample	no sample	no sample	no sample	no sample	no sample	no sample	no sample	no sample	no sample	no sample	no sample
GC/MS halogenated chemicals	Pendimethalin	2	ng/L	<2	<2	<2	no sample	no sample	no sample	no sample	no sample	no sample	no sample	no sample	no sample	no sample	no sample	no sample	no sample	no sample
GC/MS halogenated chemicals	Pentabromotoluene	2	ng/L	<2	<2	<2	no sample	no sample	no sample	no sample	no sample	no sample	no sample	no sample	no sample	no sample	no sample	no sample	no sample	no sample
GC/MS halogenated chemicals	Pentachloroanisole (PCA)	0.2	ng/L	<0.2	<0.2	<0.2	no sample	no sample	no sample	no sample	no sample	no sample	no sample	no sample	no sample	no sample	no sample	no sample	no sample	no sample
GC/MS halogenated chemicals	Pentachloronitrobenzene	0.2	ng/L	<0.2	<0.2	<0.2	no sample	no sample	no sample	no sample	no sample	no sample	no sample	no sample	no sample	no sample	no sample	no sample	no sample	no sample
GC/MS halogenated chemicals	Polybrominated diphenyl ether 100	1.2	ng/L	<1.2	<1.2	<1.2	no sample	no sample	no sample	no sample	no sample	no sample	no sample	no sample	no sample	no sample	no sample	no sample	no sample	no sample
GC/MS halogenated chemicals	Polybrominated diphenyl ether 138	0.2	ng/L	<0.2	<0.2	<0.2	no sample	no sample	no sample	no sample	no sample	no sample	no sample	no sample	no sample	no sample	no sample	no sample	no sample	no sample
GC/MS halogenated chemicals	Polybrominated diphenyl ether 153	0.2	ng/L	<0.2	<0.2	<0.2	no sample	no sample	no sample	no sample	no sample	no sample	no sample	no sample	no sample	no sample	no sample	no sample	no sample	no sample
GC/MS halogenated chemicals	Polybrominated diphenyl ether 154	0.2	ng/L	<0.2	<0.2	<0.2	no sample	no sample	no sample	no sample	no sample	no sample	no sample	no sample	no sample	no sample	no sample	no sample	no sample	no sample
GC/MS halogenated chemicals	Polybrominated diphenyl ether 183	0.2	ng/L	<0.2	<0.2	<0.2	no sample	no sample	no sample	no sample	no sample	no sample	no sample	no sample	no sample	no sample	no sample	no sample	no sample	no sample
GC/MS halogenated chemicals	Polybrominated diphenyl ether 47	14	ng/L	<14	<14	<14	no sample	no sample	no sample	no sample	no sample	no sample	no sample	no sample	no sample	no sample	no sample	no sample	no sample	no sample
GC/MS halogenated chemicals	Polybrominated diphenyl ether 66	0.2	ng/L	<0.2	<0.2	<0.2	no sample	no sample	no sample	no sample	no sample	no sample	no sample	no sample	no sample	no sample	no sample	no sample	no sample	no sample
GC/MS halogenated chemicals	Polybrominated diphenyl ether 71	0.2	ng/L	<0.2	<0.2	<0.2	no sample	no sample	no sample	no sample	no sample	no sample	no sample	no sample	no sample	no sample	no sample	no sample	no sample	no sample
GC/MS halogenated chemicals	Polybrominated diphenyl ether 85	0.2	ng/L	<0.2	<0.2	<0.2	no sample	no sample	no sample	no sample	no sample	no sample	no sample	no sample	no sample	no sample	no sample	no sample	no sample	no sample
GC/MS halogenated chemicals	Polybrominated diphenyl ether 99	4	ng/L	<4	<4	<4	no sample	no sample	no sample	no sample	no sample	no sample	no sample	no sample	no sample	no sample	no sample	no sample	no sample	no sample
GC/MS halogenated chemicals	Polychlorinated biphenyl 101	2	ng/L	<2	<2	<2	no sample	no sample	no sample	no sample	no sample	no sample	no sample	no sample	no sample	no sample	no sample	no sample	no sample	no sample
GC/MS halogenated chemicals	Polychlorinated biphenyl 110	2	ng/L	<2	<2	<2	no sample	no sample	no sample	no sample	no sample	no sample	no sample	no sample	no sample	no sample	no sample	no sample	no sample	no sample
GC/MS halogenated chemicals	Polychlorinated biphenyl 118	1	ng/L	<1	<1	<1	no sample	no sample	no sample	no sample	no sample	no sample	no sample	no sample	no sample	no sample	no sample	no sample	no sample	no sample
GC/MS halogenated chemicals	Polychlorinated biphenyl 138	1	ng/L	<1	<1	<1	no sample	no sample	no sample	no sample	no sample	no sample	no sample	no sample	no sample	no sample	no sample	no sample	no sample	no sample
GC/MS halogenated chemicals	Polychlorinated biphenyl 146	1	ng/L	<1	<1	<1	no sample	no sample	no sample	no sample	no sample	no sample	no sample	no sample	no sample	no sample	no sample	no sample	no sample	no sample
GC/MS halogenated chemicals	Polychlorinated biphenyl 149	2	ng/L	<2	<2	<2	no sample	no sample	no sample	no sample	no sample	no sample	no sample	no sample	no sample	no sample	no sample	no sample	no sample	no sample
GC/MS halogenated chemicals	Polychlorinated biphenyl 151	1	ng/L	<1	<1	<1	no sample	no sample	no sample	no sample	no sample	no sample	no sample	no sample	no sample	no sample	no sample	no sample	no sample	no sample
GC/MS halogenated chemicals	Polychlorinated biphenyl 170	1	ng/L	<1	<1	<1	no sample	no sample	no sample	no sample	no sample	no sample	no sample	no sample	no sample	no sample	no sample	no sample	no sample	no sample
GC/MS halogenated chemicals	Polychlorinated biphenyl 174	1	ng/L	<1	<1	<1	no sample	no sample	no sample	no sample	no sample	no sample	no sample	no sample	no sample	no sample	no sample	no sample	no sample	no sample
GC/MS halogenated chemicals	Polychlorinated biphenyl 177	1	ng/L	<1	<1	<1	no sample	no sample	no sample	no sample	no sample	no sample	no sample	no sample	no sample	no sample	no sample	no sample	no sample	no sample
GC/MS halogenated chemicals	Polychlorinated biphenyl 180	1	ng/L	<1	<1	<1	no sample	no sample	no sample	no sample	no sample	no sample	no sample	no sample	no sample	no sample	no sample	no sample	no sample	no sample
GC/MS halogenated chemicals	Polychlorinated biphenyl 183	1	ng/L	<1	<1	<1	no sample	no sample	no sample	no sample	no sample	no sample	no sample	no sample	no sample	no sample	no sample	no sample	no sample	no sample
GC/MS halogenated chemicals	Polychlorinated biphenyl 187	1	ng/L	<1	<1	<1	no sample	no sample	no sample	no sample	no sample	no sample	no sample	no sample	no sample	no sample	no sample	no sample	no sample	no sample
GC/MS halogenated chemicals	Polychlorinated biphenyl 194	1	ng/L	<1	<1	<1	no sample	no sample	no sample	no sample	no sample	no sample	no sample	no sample	no sample	no sample	no sample	no sample	no sample	no sample
GC/MS halogenated chemicals	Polychlorinated biphenyl 206	1	ng/L	<1	<1	<1	no sample	no sample	no sample	no sample	no sample	no sample	no sample	no sample	no sample	no sample	no sample	no sample	no sample	no sample
GC/MS halogenated chemicals	Polychlorinated biphenyl 49	4	ng/L	<4	<4	<4	no sample	no sample	no sample	no sample	no sample	no sample	no sample	no sample	no sample	no sample	no sample	no sample	no sample	no sample
GC/MS halogenated chemicals	Polychlorinated biphenyl 52	2	ng/L	<2	<2	<2	no sample	no sample	no sample	no sample	no sample	no sample	no sample	no sample	no sample	no sample	no sample	no sample	no sample	no sample
GC/MS halogenated chemicals	Polychlorinated biphenyl 70	4	ng/L	<4	<4	<4	no sample	no sample	no sample	no sample	no sample	no sample	no sample	no sample	no sample	no sample	no sample	no sample	no sample	no sample
GC/MS halogenated chemicals	Tefluthrin	1	ng/L	<1	<1	<1	no sample	no sample	no sample	no sample	no sample	no sample	no sample	no sample	no sample	no sample	no sample	no sample	no sample	no sample
GC/MS halogenated chemicals	Tetradifon	0.4	ng/L	<0.4	<0.4	<0.4	no sample	no sample	no sample	no sample	no sample	no sample	no sample	no sample	no sample	no sample	no sample	no sample	no sample	no sample
GC/MS halogenated chemicals	trans-Chlordane	0.4	ng/L	<0.4	<0.4	<0.4	no sample	no sample	no sample	no sample	no sample	no sample	no sample	no sample	no sample	no sample	no sample	no sample	no sample	no sample
GC/MS halogenated chemicals	trans-Nonachlor	0.2	ng/L	<0.2	<0.2	<0.2	no sample	no sample	no sample	no sample	no sample	no sample	no sample	no sample	no sample	no sample	no sample	no sample	no sample	no sample
GC/MS halogenated chemicals	Triclosan, methyl-	10	ng/L	<10	<10	<10	no sample	no sample	no sample	no sample	no sample	no sample	no sample	no sample	no sample	no sample	no sample	no sample	no sample	no sample
GC/MS halogenated chemicals	Trifluralin	0.4	ng/L	<0.4	<0.4	<0.4	no sample	no sample	no sample	no sample	no sample	no sample	no sample	no sample	no sample	no sample	no sample	no sample	no sample	no sample
GC/MS semi-volatile chemicals	1,2,4-Trichlorobenzene	0.05	ug/L	<0.05	<0.05	<0.05	<0.05	<0.05	no sample	<0.05	<0.05	no sample	no sample	no sample	no sample	<0.05	<0.05	no sample	<0.05	<0.05
GC/MS semi-volatile chemicals	1,2-Dichlorobenzene	0.05	ug/L	<0.05	<0.05	<0.05	<0.05	<0.05	no sample	<0.05	<0.05	no sample	no sample	no sample	no sample	<0.05	<0.05	no sample	<0.05	<0.05
GC/MS semi-volatile chemicals	1,2-Diphenylhydrazine	0.2	ug/L	<0.2	<0.2	<0.2	<0.2	<0.2	no sample	<0.2	<0.2	no sample	no sample	no sample	no sample	<0.2	<0.2	no sample	<0.2	<0.2
GC/MS semi-volatile chemicals	1,3-Dichlorobenzene	0.05	ug/L	<0.05	<0.05	<0.05	<0.05	<0.05	no sample	<0.05	<0.05	no sample	no sample	no sample	no sample	<0.05	<0.05	no sample	<0.05	<0.05
GC/MS semi-volatile chemicals	1,4-Dichlorobenzene	0.2	ug/L	<0.2	<0.2	<0.2	<0.2	<0.2	no sample	<0.2	<0.2	no sample	no sample	no sample	no sample	<0.2	<0.2	no sample	<0.2	<0.2
GC/MS semi-volatile chemicals	2,4,6-Trichlorophenol	0.1	ug/L	<0.1	<0.1	<0.1	<0.1	<0.1	no sample	<0.1	<0.1	no sample	no sample	no sample	no sample	<0.1	<0.1	no sample	<0.1	<0.1
GC/MS semi-volatile chemicals	2,4-Dichlorophenol	0.1	ug/L	<0.1	<0.1	<0.1	<0.1	<0.1	no sample	<0.1	<0.1	no sample	no sample	no sample	no sample	<0.1	<0.1	no sample	<0.1	<0.1
GC/MS semi-volatile chemicals	2,4-Dimethylphenol	0.1	ug/L	<0.1	<0.1	<0.1	<0.1	<0.1	no sample	<0.1	<0.1	no sample	no sample	no sample	no sample	<0.1	<0.1	no sample	<0.1	<0.1
GC/MS semi-volatile chemicals	2,4-Dinitrophenol	4	ug/L	<4	<4	<4	<4	<4	no sample	<4	<4	no sample	no sample	no sample	no sample	<4	<4	no sample	<4	<4
GC/MS semi-volatile chemicals	2,4-Dinitrotoluene	0.2	ug/L	<0.2	<0.2	<0.2	<0.2	<0.2	no sample	<0.2	<0.2	no sample	no sample	no sample	no sample	<0.2	<0.2	no sample	<0.2	<0.2
GC/MS semi-volatile chemicals	2,6-Dinitrotoluene	0.4	ug/L	<0.4	<0.4	<0.4	<0.4	<0.4	no sample	<0.4	<0.4	no sample	no sample	no sample	no sample	<0.4	<0.4	no sample	<0.4	<0.4
GC/MS semi-volatile chemicals	2-Chloronaphthalene	0.05	ug/L	<0.05	<0.05	<0.05	<0.05	<0.05	no sample	<0.05	<0.05	no sample	no sample	no sample	no sample	<0.05	<0.05	no sample	<0.05	<0.05
GC/MS semi-volatile chemicals	2-Chlorophenol	0.05	ug/L	<0.05	<0.05	<0.05	<0.05	<0.05	no sample	<0.05	<0.05	no sample	no sample	no sample	no sample	<0.05	<0.05	no sample	<0.05	<0.05
GC/MS semi-volatile chemicals	2-Nitrophenol	0.2	ug/L	<0.2	<0.2	<0.2	<0.2	<0.2	no sample	<0.2	<0.2	no sample	no sample	no sample	no sample	<0.2	<0.2	no sample	<0.2	<0.2
GC/MS semi-volatile chemicals	4,6-Dinitro-2-methylphenol	2	ug/L	<2	<2	<2	<2	<2	no sample	<2	<2	no sample	no sample	no sample	no sample	<2	<2	no sample	<2	<2
GC/MS semi-volatile chemicals	4-Bromophenylphenylether	0.05	ug/L	<0.05	<0.05	<0.05	<0.05	<0.05	no sample	<0.05	<0.05	no sample	no sample	no sample	no sample	<0.05	<0.05	no sample	<0.05	<0.05
GC/MS semi-volatile chemicals	4-Chloro-3-methylphenol	0.1	ug/L	<0.1	<0.1	<0.1	<0.1	<0.1	no sample	<0.1	<0.1	no sample	no sample	no sample	no sample	<0.1	<0.1	no sample	<0.1	<0.1
GC/MS semi-volatile chemicals	4-Chlorophenyl phenyl ether	0.05	ug/L	<0.05	<0.05	<0.05	<0.05	<0.05	no sample	<0.05	<0.05	no sample	no sample	no sample	no sample	<0.05	<0.05	no sample	<0.05	<0.05
GC/MS semi-volatile chemicals	4-Nitrophenol	0.52	ug/L	<0.52	<0.52	<0.52	<0.52	<0.52	no sample	<0.52	<0.52	no sample	no sample	no sample	no sample	<0.52	<0.52	no sample	<0.52	<0.52
GC/MS semi-volatile chemicals	Acenaphthene	0.1	ug/L	<0.1	<0.1	<0.1	<0.1	<0.1	no sample	<0.1	<0.1	no sample	no sample	no sample	no sample	<0.1	<0.1	no sample	<0.1	<0.1
GC/MS semi-volatile chemicals	Acenaphthylene	0.1	ug/L	<0.1	<0.1	<0.1	<0.1	<0.1	no sample	<0.1	<0.1	no sample	no sample	no sample	no sample	<0.1	<0.1	no sample	<0.1	<0.1
GC/MS semi-volatile chemicals	Anthracene	0.1	ug/L	<0.1	<0.1	<0.1	<0.1	<0.1	no sample	<0.1	<0.1	no sample	no sample	no sample	no sample	<0.1	<0.1	no sample	<0.1	<0.1
GC/MS semi-volatile chemicals	Benz[a]anthracene	0.26	ug/L	<0.26	<0.26	<0.26	<0.26	<0.26	no sample	<0.26	<0.26	no sample	no sample	no sample	no sample	<0.26	<0.26	no sample	<0.26	<0.26
GC/MS semi-volatile chemicals	Benzo[a]pyrene	0.1	ug/L	<0.1	<0.1	<0.1	<0.1	<0.1	no sample	<0.1	<0.1	no sample	no sample	no sample	no sample	<0.1	<0.1	no sample	<0.1	<0.1
GC/MS semi-volatile chemicals	Benzo[b]fluoranthene	0.1	ug/L	<0.1	<0.1	<0.1	<0.1	0.008	no sample	<0.1	<0.1	no sample	no sample	no sample	no sample	<0.1	<0.1	no sample	<0.1	<0.1
GC/MS semi-volatile chemicals	Benzo[ghi]perylene	0.2	ug/L	<0.2	<0.2	<0.2	<0.2	<0.2	no sample	<0.2	<0.2	no sample	no sample	no sample	no sample	<0.2	<0.2	no sample	<0.2	<0.2
GC/MS semi-volatile chemicals	Benzo[k]fluoranthene	0.1	ug/L	<0.1	<0.1	<0.1	<0.1	E0.01	no sample	<0.1	<0.1	no sample	no sample	no sample	no sample	<0.1	<0.1	no sample	<0.1	<0.1
GC/MS semi-volatile chemicals	bis(2-Chloroethoxy)methane	0.1	ug/L	<0.1	<0.1	<0.1	<0.1	<0.1	no sample	<0.1	<0.1	no sample	no sample	no sample	no sample	<0.1	<0.1	no sample	<0.1	<0.1
GC/MS semi-volatile chemicals	bis(2-Chloroethyl)ether	0.1	ug/L	<0.1	<0.1	<0.1	<0.1	<0.1	no sample	<0.1	<0.1	no sample	no sample	no sample	no sample	<0.1	<0.1	no sample	<0.1	<0.1
GC/MS semi-volatile chemicals	bis(2-Chloroisopropyl) ether	0.1	ug/L	<0.1	<0.1	<0.1	<0.1	<0.1	no sample	<0.1	<0.1	no sample	no sample	no sample	no sample	<0.1	<0.1	no sample	<0.1	<0.1
GC/MS semi-volatile chemicals	bis(2-Ethylhexyl) phthalate	1	ug/L	0.06	0.06	0.06	0.09	0.09	no sample	0.1	0.7	no sample	no sample	no sample	no sample	U-DLTD	0.7	no sample	U-DLTD	0.7
GC/MS semi-volatile chemicals	Butylbenzyl phthalate	1.8	ug/L	0.1	<1.8	<1.8	<1.8	0.2	no sample	0.3	<1.8	no sample	no sample	no sample	no sample	<1.8	<1.8	no sample	<1.8	<1.8
GC/MS semi-volatile chemicals	Chrysene	0.1	ug/L	<0.1	<0.1	<0.1	<0.1	0.007	no sample	<0.1	<0.1	no sample	no sample	no sample	no sample	<0.1	<0.1	no sample	<0.1	<0.1
GC/MS semi-volatile chemicals	Dibenz[a,h]anthracene	0.2	ug/L	<0.2	<0.2	<0.2	<0.2	E0.02	no sample	<0.2	<0.2	no sample	no sample	no sample	no sample	<0.2	<0.2	no sample	<0.2	<0.2
GC/MS semi-volatile chemicals	Diethyl phthalate	0.62	ug/L	<0.62	<0.62	<0.62	<0.62	0.04	no sample	0.04	0.04	no sample	no sample	no sample	no sample	<0.62	0.04	no sample	<0.62	0.04
GC/MS semi-volatile chemicals	Dimethyl phthalate	0.2	ug/L	<0.2	<0.2	<0.2	<0.2	<0.2	no sample	<0.2	<0.2	no sample	no sample	no sample	no sample	<0.2	<0.2	no sample	<0.2	<0.2
GC/MS semi-volatile chemicals	Di-n-butyl phthalate	1	ug/L	<1	<1	<1	<1	<1	no sample	<1	<1	no sample	no sample	no sample	no sample	<1	<1	no sample	<1	<1
GC/MS semi-volatile chemicals	Di-n-octyl phthalate	2	ug/L	<2	<2	<2	<2	<2	no sample	<2	<2	no sample	no sample	no sample	no sample	<2	<2	no sample	<2	<2
GC/MS semi-volatile chemicals	Fluoranthene	0.1	ug/L	<0.1	<0.1	<0.1	<0.1	<0.1	no sample	<0.1	<0.1	no sample	no sample	no sample	no sample	<0.1	<0.1	no sample	<0.1	<0.1
GC/MS semi-volatile chemicals	Fluorene	0.05	ug/L	<0.05	<0.05	<0.05	<0.05	<0.05	no sample	<0.05	<0.05	no sample	no sample	no sample	no sample	<0.05	<0.05	no sample	<0.05	<0.05
GC/MS semi-volatile chemicals	Hexachlorobenzene	0.1	ug/L	<0.1	<0.1	<0.1	<0.1	<0.1	no sample	<0.1	<0.1	no sample	no sample	no sample	no sample	<0.1	<0.1	no sample	<0.1	<0.1
GC/MS semi-volatile chemicals	Hexachlorobutadiene	0.05	ug/L	<0.05	<0.05	<0.05	<0.05	<0.05	no sample	<0.05	<0.05	no sample	no sample	no sample	no sample	<0.05	<0.05	no sample	<0.05	<0.05
GC/MS semi-volatile chemicals	Hexachlorocyclopentadiene	0.2	ug/L	<0.2	<0.2	<0.2	<0.2	<0.2	no sample	<0.2	<0.2	no sample	no sample	no sample	no sample	<0.2	<0.2	no sample	<0.2	<0.2
GC/MS semi-volatile chemicals	Hexachloroethane	0.1	ug/L	<0.1	<0.1	<0.1	<0.1	<0.1	no sample	<0.1	<0.1	no sample	no sample	no sample	no sample	<0.1	<0.1	no sample	<0.1	<0.1
GC/MS semi-volatile chemicals	Indeno[1,2,3-cd]pyrene	0.2	ug/L	<0.2	<0.2	<0.2	<0.2	<0.2	no sample	<0.2	<0.2	no sample	no sample	no sample	no sample	<0.2	<0.2	no sample	<0.2	<0.2
GC/MS semi-volatile chemicals	Isophorone	0.05	ug/L	<0.05	<0.05	<0.05	<0.05	<0.05	no sample	<0.05	<0.05	no sample	no sample	no sample	no sample	<0.05	<0.05	no sample	<0.05	<0.05
GC/MS semi-volatile chemicals	Naphthalene	0.1	ug/L	<0.1	0.006	0.006	<0.1	<0.1	no sample	<0.1	<0.1	no sample	no sample	no sample	no sample	<0.1	<0.1	no sample	<0.1	<0.1
GC/MS semi-volatile chemicals	Nitrobenzene	0.05	ug/L	<0.05	<0.05	<0.05	<0.05	<0.05	no sample	<0.05	<0.05	no sample	no sample	no sample	no sample	<0.05	<0.05	no sample	<0.05	<0.05
GC/MS semi-volatile chemicals	N-Nitrosodimethylamine	0.2	ug/L	<0.2	<0.2	<0.2	<0.2	<0.2	no sample	<0.2	<0.2	no sample	no sample	no sample	no sample	<0.2	<0.2	no sample	<0.2	<0.2
GC/MS semi-volatile chemicals	N-Nitrosodi-n-propylamine	0.1	ug/L	<0.1	<0.1	<0.1	<0.1	<0.38	no sample	<0.1	<0.1	no sample	no sample	no sample	no sample	<0.1	<0.1	no sample	<0.1	<0.1
GC/MS semi-volatile chemicals	N-Nitrosodiphenylamine	0.1	ug/L	<0.1	<0.1	<0.1	0.01	<0.1	no sample	<0.1	<0.1	no sample	no sample	no sample	no sample	<0.1	<0.1	no sample	<0.1	<0.1
GC/MS semi-volatile chemicals	Pentachlorophenol	0.6	ug/L	<0.6	<0.6	<0.6	<0.6	<0.6	no sample	<0.6	0.03	no sample	no sample	no sample	no sample	<0.6	0.03	no sample	<0.6	0.03
GC/MS semi-volatile chemicals	Phenanthrene	0.1	ug/L	<0.1	<0.1	<0.1	<0.1	<0.1	no sample	<0.1	<0.1	no sample	no sample	no sample	no sample	<0.1	<0.1	no sample	<0.1	<0.1
GC/MS semi-volatile chemicals	Phenol	0.1	ug/L	0.01	0.02	0.02	0.01	0.03	no sample	<0.1	0.01	no sample	no sample	no sample	no sample	0.02	0.01	no sample	0.02	0.01
GC/MS semi-volatile chemicals	Pyrene	0.1	ug/L	<0.1	<0.1	<0.1	<0.1	<0.1	no sample	<0.1	<0.1	no sample	no sample	no sample	no sample	<0.1	<0.1	no sample	<0.1	<0.1
GC/MS waste-indicator chemicals	1,4-Dichlorobenzene	0.08	ug/L	<0.08	<0.08	<0.08	<0.08	<0.08	<0.08	no sample	<0.08	<0.08	no sample	<0.08	<0.08	<0.08	<0.08	<0.08	<0.08	<0.08
GC/MS waste-indicator chemicals	1-Methylnaphthalene	0.04	ug/L	<0.04	0.003	0.003	<0.04	<0.04	0.003	no sample	0.002	0.003	no sample	<0.04	<0.04	<0.04	0.002	0.003	<0.04	0.002
GC/MS waste-indicator chemicals	2,2',4,4'-Tetrabromodiphenyl ether	0.04	ug/L	<0.04	<0.04	<0.04	<0.04	<0.04	<0.04	no sample	<0.04	<0.04	no sample	<0.04	<0.04	<0.04	<0.04	<0.04	<0.04	<0.04
GC/MS waste-indicator chemicals	2,6-Dimethylnaphthalene	0.04	ug/L	<0.04	<0.04	<0.04	<0.04	<0.04	<0.04	no sample	<0.04	<0.04	no sample	<0.04	<0.04	<0.04	<0.04	<0.04	<0.04	<0.04
GC/MS waste-indicator chemicals	2-Methylnaphthalene	0.04	ug/L	0.003	0.006	0.006	<0.04	0.002	0.006	no sample	0.004	0.006	no sample	0.003	0.004	0.003	0.004	0.006	0.003	0.004
GC/MS waste-indicator chemicals	3,4-Dichlorophenyl isocyanate	0.32	ug/L	U-DLTD	U-DLTD	U-DLTD	U-DLTD	U-DLTD	U-DLTD	no sample	U-DLTD	U-DLTD	no sample	U-DLTD	U-DLTD	U-DLTD	U-DLTD	U-DLTD	U-DLTD	U-DLTD
GC/MS waste-indicator chemicals	3-beta-Coprostanol	1.6	ug/L	<1.6	<1.6	<1.6	<1.6	<1.6	<2	no sample	<1.6	<2	no sample	<2	<1.6	<1.6	<1.6	<2	<1.6	<1.6
GC/MS waste-indicator chemicals	3-Methyl-1H-indole (skatol)	0.04	ug/L	<0.04	<0.04	<0.04	<0.04	<0.04	<0.04	no sample	<0.04	<0.04	no sample	<0.04	<0.04	<0.04	<0.04	<0.04	<0.04	<0.04
GC/MS waste-indicator chemicals	3-tert-Butyl-4-hydroxyanisole (BHA)	0.16	ug/L	U-DLTD	U-DLTD	U-DLTD	U-DLTD	U-DLTD	U-DLTD	no sample	U-DLTD	U-DLTD	no sample	U-DLTD	U-DLTD	U-DLTD	U-DLTD	U-DLTD	U-DLTD	U-DLTD
GC/MS waste-indicator chemicals	4-Cumylphenol	0.04	ug/L	<0.04	<0.04	<0.04	<0.04	<0.04	<0.04	no sample	<0.04	<0.04	no sample	<0.04	<0.04	<0.04	<0.04	<0.04	<0.04	<0.04
GC/MS waste-indicator chemicals	4-n-Octylphenol	0.02	ug/L	U-DLTD	U-DLTD	U-DLTD	U-DLTD	U-DLTD	U-DLTD	no sample	U-DLTD	U-DLTD	no sample	U-DLTD	U-DLTD	U-DLTD	U-DLTD	U-DLTD	U-DLTD	U-DLTD
GC/MS waste-indicator chemicals	4-nonylphenol monoethoxylate - total (NP1EO)	1.6	ug/L	U-DLTD	U-DLTD	U-DLTD	U-DLTD	U-DLTD	U-DLTD	no sample	U-DLTD	U-DLTD	no sample	U-DLTD	U-DLTD	U-DLTD	U-DLTD	U-DLTD	U-DLTD	U-DLTD
GC/MS waste-indicator chemicals	4-Octylphenol diethoxylate (OP2EO)	0.2	ug/L	U-DLTD	U-DLTD	U-DLTD	U-DLTD	U-DLTD	U-DLTD	no sample	U-DLTD	U-DLTD	no sample	U-DLTD	U-DLTD	U-DLTD	U-DLTD	U-DLTD	U-DLTD	U-DLTD
GC/MS waste-indicator chemicals	4-Octylphenol monoethoxylate (OP1EO)	0.6	ug/L	U-DLTD	U-DLTD	U-DLTD	U-DLTD	U-DLTD	U-DLTD	no sample	U-DLTD	U-DLTD	no sample	U-DLTD	U-DLTD	U-DLTD	U-DLTD	U-DLTD	U-DLTD	U-DLTD
GC/MS waste-indicator chemicals	4-tert-Octylphenol	0.4	ug/L	<0.4	<0.4	<0.4	<0.4	<0.4	E0.398	no sample	<0.4	E0.398	no sample	E0.171	<0.4	<0.4	<0.4	E0.398	<0.4	<0.4
GC/MS waste-indicator chemicals	5-Methyl-1H-benzotriazole	0.32	ug/L	<0.32	<0.32	<0.32	<0.32	<0.32	<0.32	no sample	<0.32	<0.32	no sample	<0.32	<0.32	<0.32	<0.32	<0.32	<0.32	<0.32
GC/MS waste-indicator chemicals	Acetophenone	0.4	ug/L	0.067	0.059	0.059	0.059	0.056	0.139	no sample	0.06	0.139	no sample	0.065	0.065	0.068	0.06	0.139	0.068	0.06
GC/MS waste-indicator chemicals	Acetyl-hexamethyl-tetrahydro-naphthalene ( AHTN)	0.04	ug/L	<0.04	<0.04	<0.04	<0.04	<0.04	<0.04	no sample	<0.04	<0.04	no sample	<0.04	<0.04	<0.04	<0.04	<0.04	<0.04	<0.04
GC/MS waste-indicator chemicals	Anthracene	0.02	ug/L	<0.02	<0.02	<0.02	<0.02	<0.02	<0.02	no sample	<0.02	<0.02	no sample	<0.02	<0.02	<0.02	<0.02	<0.02	<0.02	<0.02
GC/MS waste-indicator chemicals	Anthraquinone	0.04	ug/L	<0.04	<0.04	<0.04	<0.04	<0.04	<0.04	no sample	<0.04	<0.04	no sample	<0.04	<0.04	<0.04	<0.04	<0.04	<0.04	<0.04
GC/MS waste-indicator chemicals	Atrazine	0.16	ug/L	<0.16	<0.16	<0.16	<0.16	<0.16	<0.16	no sample	<0.16	no sample	no sample	<0.16	<0.16	<0.16	<0.16	<0.16	<0.16	<0.16
GC/MS waste-indicator chemicals	Benzo[a]pyrene	0.02	ug/L	<0.02	<0.02	<0.02	<0.02	<0.02	<0.02	no sample	<0.02	<0.02	no sample	<0.02	<0.02	<0.02	<0.02	<0.02	<0.02	<0.02
GC/MS waste-indicator chemicals	Benzophenone	0.08	ug/L	<0.08	0.008	0.008	<0.08	<0.08	<0.08	no sample	0.005	<0.08	no sample	<0.08	0.006	<0.08	0.005	<0.08	<0.08	0.005
GC/MS waste-indicator chemicals	beta-Sitosterol	4.8	ug/L	<4.8	<4.8	<4.8	<4.8	<4.8	<5	no sample	<4.8	<5	no sample	<5	<4.8	<4.8	<4.8	<5	<4.8	<4.8
GC/MS waste-indicator chemicals	beta-Stigmastanol	3.4	ug/L	<3.4	<3.4	<3.4	<3.4	<3.4	<3	no sample	<3.4	<3	no sample	<3	<3.4	<3.4	<3.4	<3	<3.4	<3.4
GC/MS waste-indicator chemicals	Bisphenol A	0.04	ug/L	U-DLTD	U-DLTD	U-DLTD	U-DLTD	U-DLTD	U-DLTD	no sample	U-DLTD	U-DLTD	no sample	U-DLTD	U-DLTD	U-DLTD	U-DLTD	U-DLTD	U-DLTD	U-DLTD
GC/MS waste-indicator chemicals	Bromacil	0.16	ug/L	<0.16	<0.16	<0.16	<0.16	<0.16	<0.16	no sample	<0.16	<0.16	no sample	<0.16	<0.16	<0.16	<0.16	<0.16	<0.16	<0.16
GC/MS waste-indicator chemicals	Bromoform	0.16	ug/L	<0.16	0.007	0.007	<0.16	<0.16	<0.16	no sample	<0.16	<0.16	no sample	<0.16	<0.16	<0.16	<0.16	<0.16	<0.16	<0.16
GC/MS waste-indicator chemicals	Caffeine	0.08	ug/L	0.003	<0.08	<0.08	0.004	<0.08	<0.08	no sample	<0.08	<0.08	no sample	0.003	<0.08	0.011	<0.08	<0.08	0.011	<0.08
GC/MS waste-indicator chemicals	Camphor	0.08	ug/L	<0.08	<0.08	<0.08	<0.08	<0.08	<0.08	no sample	<0.08	<0.08	no sample	<0.08	<0.08	<0.08	<0.08	<0.08	<0.08	<0.08
GC/MS waste-indicator chemicals	Carbaryl	0.06	ug/L	<0.06	<0.06	<0.06	<0.06	<0.06	<0.06	no sample	<0.06	<0.06	no sample	<0.06	<0.06	<0.06	<0.06	<0.06	<0.06	<0.06
GC/MS waste-indicator chemicals	Carbazole	0.02	ug/L	<0.02	<0.02	<0.02	<0.02	<0.02	<0.02	no sample	<0.02	<0.02	no sample	<0.02	<0.02	<0.02	<0.02	<0.02	<0.02	<0.02
GC/MS waste-indicator chemicals	Chlorpyrifos	0.12	ug/L	<0.12	<0.12	<0.12	<0.12	<0.12	<0.12	no sample	<0.12	<0.12	no sample	<0.12	<0.12	<0.12	<0.12	<0.12	<0.12	<0.12
GC/MS waste-indicator chemicals	Cholesterol	1.6	ug/L	<1.6	<1.6	<1.6	<1.6	<1.6	<2	no sample	<1.6	<2	no sample	<2	<1.6	E0.09	<1.6	<2	E0.09	<1.6
GC/MS waste-indicator chemicals	Cotinine	0.08	ug/L	E0.017	<0.08	<0.08	<0.08	<0.08	E0.225	no sample	<0.08	E0.225	no sample	<0.08	E0.051	E0.027	<0.08	E0.225	E0.027	<0.08
GC/MS waste-indicator chemicals	Diazinon	0.32	ug/L	<0.32	<0.32	<0.32	<0.32	<0.32	<0.32	no sample	<0.32	<0.32	no sample	<0.32	<0.32	<0.32	<0.32	<0.32	<0.32	<0.32
GC/MS waste-indicator chemicals	Dichlorvos	0.08	ug/L	<0.08	<0.08	<0.08	<0.08	<0.08	<0.08	no sample	<0.08	<0.08	no sample	<0.08	<0.08	<0.08	<0.08	<0.08	<0.08	<0.08
GC/MS waste-indicator chemicals	Diethoxynonylphenols- total (NP2EO)	1.6	ug/L	U-DLTD	U-DLTD	U-DLTD	U-DLTD	U-DLTD	U-DLTD	no sample	U-DLTD	U-DLTD	no sample	U-DLTD	U-DLTD	U-DLTD	U-DLTD	U-DLTD	U-DLTD	U-DLTD
GC/MS waste-indicator chemicals	Diethyl phthalate	0.4	ug/L	<0.4	<0.4	<0.4	<0.4	131	<0.4	no sample	0.05	<0.4	no sample	<0.4	0.07	<0.4	0.05	<0.4	<0.4	0.05
GC/MS waste-indicator chemicals	d-Limonene	0.16	ug/L	E0.01	E0.011	E0.011	E0.020	E0.034	E0.016	no sample	E0.180	E0.016	no sample	E0.022	E0.020	E0.013	E0.180	E0.016	E0.013	E0.180
GC/MS waste-indicator chemicals	Fluoranthene	0.02	ug/L	<0.02	<0.02	<0.02	0.002	0.002	0.003	no sample	<0.02	0.003	no sample	<0	<0.02	<0.02	<0.02	0.003	<0.02	<0.02
GC/MS waste-indicator chemicals	Galaxolide (HHCB)	0.04	ug/L	0.003	<0.04	<0.04	<0.04	<0.04	<0.04	no sample	<0.04	<0.04	no sample	0.003	<0.04	<0.04	<0.04	<0.04	<0.04	<0.04
GC/MS waste-indicator chemicals	Indole	0.04	ug/L	<0.04	<0.04	<0.04	<0.04	<0.04	<0.04	no sample	<0.04	<0.04	no sample	<0.04	<0.04	<0.04	<0.04	<0.04	<0.04	<0.04
GC/MS waste-indicator chemicals	Isoborneol	0.09	ug/L	<0.09	<0.09	<0.09	<0.09	<0.09	<0.09	no sample	<0.09	<0.09	no sample	<0.09	<0.09	<0.09	<0.09	<0.09	<0.09	<0.09
GC/MS waste-indicator chemicals	Isophorone	0.05	ug/L	<0.05	<0.05	<0.05	<0.05	<0.05	<0.05	no sample	<0.05	<0.05	no sample	<0.05	<0.05	<0.05	<0.05	<0.05	<0.05	<0.05
GC/MS waste-indicator chemicals	Isopropylbenzene (Cumene)	0.04	ug/L	<0.04	<0.04	<0.04	<0.04	<0.04	E0.004	no sample	<0.04	E0.004	no sample	<0.04	<0.04	E0.002	<0.04	E0.004	E0.002	<0.04
GC/MS waste-indicator chemicals	Isoquinoline	0.8	ug/L	<0.8	0.06	0.06	<0.8	0.2	0.06	no sample	<0.8	0.06	no sample	<0.8	<0.8	<0.8	<0.8	0.06	<0.8	<0.8
GC/MS waste-indicator chemicals	Menthol	0.32	ug/L	<0.32	<0.32	<0.32	<0.32	<0.32	<0.32	no sample	<0.32	<0.32	no sample	<0.32	<0.32	<0.32	<0.32	<0.32	<0.32	<0.32
GC/MS waste-indicator chemicals	Metalaxyl	0.16	ug/L	0.020	<0.16	<0.16	<0.16	<0.16	<0.16	no sample	<0.16	<0.16	no sample	<0.16	<0.16	<0.16	<0.16	<0.16	<0.16	<0.16
GC/MS waste-indicator chemicals	Methyl salicylate	0.08	ug/L	0.006	0.005	0.005	0.005	<0.08	<0.08	no sample	0.005	0.005	no sample	0.006	0.006	0.026	0.005	0.026	0.026	0.005
GC/MS waste-indicator chemicals	Metolachlor	0.04	ug/L	<0.04	<0.04	<0.04	<0.04	<0.04	<0.04	no sample	<0.04	no sample	no sample	<0.04	<0.04	<0.04	<0.04	<0.04	<0.04	<0.04
GC/MS waste-indicator chemicals	N,N-diethyl-meta-toluamide (DEET)	0.04	ug/L	<0.04	<0.04	<0.04	<0.04	<0.04	<0.04	no sample	<0.04	<0.04	no sample	<0.04	<0.04	<0.04	<0.04	<0.04	<0.04	<0.04
GC/MS waste-indicator chemicals	Naphthalene	0.02	ug/L	0.004	0.005	0.005	0.003	0.004	0.009	no sample	0.004	0.009	no sample	0.005	0.005	0.004	0.004	0.009	0.004	0.004
GC/MS waste-indicator chemicals	para-Nonylphenol total	1.6	ug/L	<1.6	<1.6	<1.6	<1.6	<1.6	<2	no sample	<1.6	<2	no sample	<2	<1.6	<1.6	<1.6	<2	<1.6	<1.6
GC/MS waste-indicator chemicals	p-Cresol	0.08	ug/L	<0.08	<0.08	<0.08	<0.08	<0.08	<0.08	no sample	<0.08	<0.08	no sample	<0.08	<0.08	<0.08	<0.08	<0.08	<0.08	<0.08
GC/MS waste-indicator chemicals	Pentachlorophenol	1.6	ug/L	<1.6	<1.6	<1.6	<1.6	<1.6	<2	no sample	<1.6	<2	no sample	<2	<1.6	<1.6	<1.6	<2	<1.6	<1.6
GC/MS waste-indicator chemicals	Phenanthrene	0.02	ug/L	0.002	0.002	0.002	0.002	0.002	0.004	no sample	0.003	0.004	no sample	0.002	0.002	0.001	0.003	0.004	0.001	0.003
GC/MS waste-indicator chemicals	Phenol	0.16	ug/L	0.011	0.013	0.013	0.017	0.015	0.027	no sample	0.021	0.027	no sample	0.014	0.015	0.016	0.021	0.027	0.016	0.021
GC/MS waste-indicator chemicals	Prometon	0.16	ug/L	<0.16	<0.16	<0.16	<0.16	<0.16	<0.16	no sample	<0.16	<0.16	no sample	<0.16	<0.16	<0.16	<0.16	<0.16	<0.16	<0.16
GC/MS waste-indicator chemicals	Pyrene	0.02	ug/L	<0.02	0.005	0.005	<0.02	0.005	0.012	no sample	<0.02	0.012	no sample	0.005	<0.02	<0.02	<0.02	0.012	<0.02	<0.02
GC/MS waste-indicator chemicals	Tetrachloroethylene	0.16	ug/L	<0.16	<0.16	<0.16	<0.16	<0.16	<0.16	no sample	<0.16	<0.16	no sample	<0.16	<0.16	<0.16	<0.16	<0.16	<0.16	<0.16
GC/MS waste-indicator chemicals	Tri(2-butoxyethyl) phosphate	0.64	ug/L	<0.64	<0.64	<0.64	<0.64	<0.64	<1	no sample	<0.64	<1	no sample	E0.108	<0.64	<0.64	<0.64	<1	<0.64	<0.64
GC/MS waste-indicator chemicals	Tri(2-chloroethyl) phosphate	0.16	ug/L	0.008	<0.16	<0.16	<0.16	<0.16	<0.16	no sample	<0.16	<0.16	no sample	0.01	<0.16	<0.16	<0.16	<0.16	<0.16	<0.16
GC/MS waste-indicator chemicals	Tributyl phosphate	0.064	ug/L	<0.064	<0.064	<0.064	<0.064	<0.064	<0.064	no sample	<0.064	<0.064	no sample	<0.064	<0.064	<0.064	<0.064	<0.064	<0.064	<0.064
GC/MS waste-indicator chemicals	Triclosan	0.32	ug/L	<0.32	<0.32	<0.32	<0.32	<0.32	<0.32	no sample	<0.32	<0.32	no sample	<0.32	<0.32	<0.32	<0.32	<0.32	<0.32	<0.32
GC/MS waste-indicator chemicals	Triethyl citrate (ethyl citrate)	0.04	ug/L	0.005	<0.04	<0.04	<0.04	<0.04	<0.04	no sample	<0.04	<0.04	no sample	<0.04	<0.04	<0.04	<0.04	<0.04	<0.04	<0.04
GC/MS waste-indicator chemicals	Triphenyl phosphate	0.08	ug/L	<0.08	<0.08	<0.08	<0.08	<0.08	<0.08	no sample	<0.08	<0.08	no sample	<0.08	<0.08	<0.08	<0.08	<0.08	<0.08	<0.08
GC/MS waste-indicator chemicals	Tris(dichloroisopropyl) phosphate	0.32	ug/L	<0.32	<0.32	<0.32	<0.32	<0.32	<0.32	no sample	<0.32	<0.32	no sample	<0.32	<0.32	<0.32	<0.32	<0.32	<0.32	<0.32
HP-LC-MS/MS pesticides	2,6-Dichlorobenzamide	3.3	ng/L	<3.30	<3.30	<3.30	<4	<4	<3.30	<4	<4	<3.30	<4	<4	<3.30	<4	<4	<3.30	<4	<4
HP-LC-MS/MS pesticides	Acetamiprid	12	ng/L	<11.0	<11.0	<11.0	<12.0	<12.0	<11.0	<12.0	<12.0	<11.0	<12.0	<12.0	<11.0	<12.0	<12.0	<11.0	<12.0	<12.0
HP-LC-MS/MS pesticides	Aminocyclopyrachlor	2.2	ng/L	0.72	<2.20	<2.20	E2	E2	<2.20	E2	E2	<2.20	E2	<2	<2.20	E2	E2	<2.20	E2	E2
HP-LC-MS/MS pesticides	Benzovindiflupyr	2.2	ng/L	<2.20	<2.20	<2.20	<2	<2	<2.20	<2	<2	<2.20	<2	<2	<2.20	<2	<2	<2.20	<2	<2
HP-LC-MS/MS pesticides	Bicyclopyrone	5.2	ng/L	0.36	<5.20	<5.20	<6	<6	<5.20	<6	<6	<5.20	<6	E3	<5.20	<6	<6	<5.20	<6	<6
HP-LC-MS/MS pesticides	Boscalid	3.9	ng/L	<3.90	<3.90	<3.90	<4	<4	<3.90	<4	<4	<3.90	<4	<4	<3.90	<4	<4	<3.90	<4	<4
HP-LC-MS/MS pesticides	Chlorantraniliprole	3	ng/L	<3.00	<3.00	<3.00	<3	<3	<3.00	<3	<3	<3.00	<3	<3	<3.00	<3	<3	<3.00	<3	<3
HP-LC-MS/MS pesticides	Clothianidin	6	ng/L	<6.00	<6.00	<6.00	<6	<6	<6.00	<6	<6	<6.00	<6	<6	<6.00	<6	<6	<6.00	<6	<6
HP-LC-MS/MS pesticides	Clothianidin deg TMG	3.9	ng/L	E4.96	1.60	1.60	E7	E7	1.60	E7	E7	1.60	E7	<4	1.60	E7	E7	1.60	E7	E7
HP-LC-MS/MS pesticides	Clothianidin deg TZNG	19	ng/L	<19.0	<25	<25	<250	<250	<25	<250	<250	<25	<250	<19.0	<25	<250	<250	<25	<250	<250
HP-LC-MS/MS pesticides	Cyantraniliprole	4.6	ng/L	0.97	<4.60	<4.60	<5	<5	<4.60	<5	<5	<4.60	<5	<5	<4.60	<5	<5	<4.60	<5	<5
HP-LC-MS/MS pesticides	Cyantraniliprole deg IN-JSE76	7	ng/L	<7.00	<7.00	<7.00	<7	<7	<7.00	<7	<7	<7.00	<7	<7	<7.00	<7	<7	<7.00	<7	<7
HP-LC-MS/MS pesticides	Cyantraniliprole deg IN-K5A79	14	ng/L	<25	<25	<25	<25	<25	<25	<25	<25	<25	<25	<14.0	<25	<25	<25	<25	<25	<25
HP-LC-MS/MS pesticides	Cyantraniliprole deg IN-RNU71	14	ng/L	<14.0	<14.0	<14.0	<14.0	<14.0	<14.0	<14.0	<14.0	<14.0	<14.0	<14.0	<14.0	<14.0	<14.0	<14.0	<14.0	<14.0
HP-LC-MS/MS pesticides	Cyprodinil	7.6	ng/L	<7.60	<7.60	<7.60	<10	<10	<7.60	<10	<10	<7.60	<10	<8	<7.60	<10	<10	<7.60	<10	<10
HP-LC-MS/MS pesticides	Dimethomorph	2.9	ng/L	<2.90	<2.90	<2.90	<3	<3	<2.90	<3	<3	<2.90	<3	<3	<2.90	<3	<3	<2.90	<3	<3
HP-LC-MS/MS pesticides	Dinotefuran	2.8	ng/L	<2.80	<2.80	<2.80	<3	<3	<2.80	<3	<3	<2.80	<3	<3	<2.80	<3	<3	<2.80	<3	<3
HP-LC-MS/MS pesticides	Fluopicolide	4	ng/L	<3.00	<3.00	<3.00	<4	<4	<3.00	<4	<4	<3.00	<4	<4	<3.00	<4	<4	<3.00	<4	<4
HP-LC-MS/MS pesticides	Flutriafol	2.2	ng/L	0.21	0.32	0.32	<3	<3	0.32	<3	<3	0.32	<3	<2	0.32	<3	<3	0.32	<3	<3
HP-LC-MS/MS pesticides	Fomesafen	7.5	ng/L	<7.50	<7.50	<7.50	<16.0	<16.0	<7.50	<16.0	<16.0	<7.50	<16.0	<16.0	<7.50	<16.0	<16.0	<7.50	<16.0	<16.0
HP-LC-MS/MS pesticides	Imazosulfuron	4.1	ng/L	<4.10	<4.10	<4.10	<4	<4	<4.10	<4	<4	<4.10	<4	<4	<4.10	<4	<4	<4.10	<4	<4
HP-LC-MS/MS pesticides	Imidacloprid	14	ng/L	<14.0	<14.0	<14.0	<14.0	<14.0	<14.0	<14.0	<14.0	<14.0	<14.0	<14.0	<14.0	<14.0	<14.0	<14.0	<14.0	<14.0
HP-LC-MS/MS pesticides	Imidacloprid-olefin	8.9	ng/L	<8.90	<8.90	<8.90	<9	<9	<8.90	<9	<9	<8.90	<9	<9	<8.90	<9	<9	<8.90	<9	<9
HP-LC-MS/MS pesticides	Myclobutanil	2.7	ng/L	<2.70	<2.70	<2.70	<3	<3	<2.70	<3	<3	<2.70	<3	<3	<2.70	<3	<3	<2.70	<3	<3
HP-LC-MS/MS pesticides	Pyrimethanil	9	ng/L	<9.00	<9.00	<9.00	<9	<9	<9.00	<9	<9	<9.00	<9	<9	<9.00	<9	<9	<9.00	<9	<9
HP-LC-MS/MS pesticides	Sulfoxaflor	4	ng/L	<3.10	<3.10	<3.10	<4	<4	<3.10	<4	<4	<3.10	<4	<4	<3.10	<4	<4	<3.10	<4	<4
HP-LC-MS/MS pesticides	Thiacloprid	4	ng/L	<3.30	<10	<10	<10	<10	<10	<10	<10	<10	<10	<4	<10	<10	<10	<10	<10	<10
HP-LC-MS/MS pesticides	Thiamethoxam	2.8	ng/L	<2.80	<2.80	<2.80	<3	<3	<2.80	<3	<3	<2.80	<3	<3	<2.80	<3	<3	<2.80	<3	<3
HP-LC-MS/MS pesticides	Tribenuron-methyl	56	ng/L	<56.0	<56.0	<56.0	<56.0	<56.0	<56.0	<56.0	<56.0	<56.0	<56.0	<56.0	<56.0	<56.0	<56.0	<56.0	<56.0	<56.0
HP-LC-MS/MS pesticides	Zoxamide	2.3	ng/L	0.82	<2.30	<2.30	<2	<2	<2.30	<2	<2	<2.30	<2	<2	<2.30	<2	<2	<2.30	<2	<2
LC-MS/MS negative ion pesticides	2,4-D	62	ng/L	<62.0	<62.0	<62.0	<100	<62.0	<100	no sample	<62.0	<100	<62.0	no sample	<100	<100	<62.0	<100	<100	<62.0
LC-MS/MS negative ion pesticides	3-Phenoxybenzoic acid	61	ng/L	<100	<61.0	<100	<200	<200	<200	<200	<200	<200	<200	no sample	<200	<200	<200	<200	<200	<200
LC-MS/MS negative ion pesticides	4-(Hydroxymethyl)pendimethalin	114	ng/L	<213	<213	<213	<250	<114	<500	<500	<250	<500	<114	no sample	<500	<114	<250	<500	<114	<250
LC-MS/MS negative ion pesticides	4-Hydroxychlorothalonil	42	ng/L	<98.0	<98.0	<98.0	<98.0	<98.0	<98.0	<98.0	<98.0	<98.0	<42.0	no sample	<98.0	<98.0	<98.0	<98.0	<98.0	<98.0
LC-MS/MS negative ion pesticides	Acetochlor OA	65	ng/L	<90.0	<90.0	<90.0	<65.0	<65.0	<65.0	<65.0	<65.0	<65.0	<65.0	no sample	<65.0	<65.0	<65.0	<65.0	<65.0	<65.0
LC-MS/MS negative ion pesticides	Acetochlor SA	320	ng/L	<400	<1000	<320	<1000	<400	<400	<1000	<400	<400	<400	no sample	<400	<320	<400	<400	<320	<400
LC-MS/MS negative ion pesticides	Acetochlor SAA	176	ng/L	<176	<200	<176	<200	<176	<176	<176	<500	<176	<176	no sample	<176	<176	<500	<176	<176	<500
LC-MS/MS negative ion pesticides	Alachlor OA	60	ng/L	<84.0	<250	<84.0	<100	<60.0	<60.0	<60.0	<60.0	<60.0	<60.0	no sample	<60.0	<60.0	<60.0	<60.0	<60.0	<60.0
LC-MS/MS negative ion pesticides	Alachlor SA	360	ng/L	<400	<1000	<360	<800	<800	<800	<800	<400	<800	<840	no sample	<800	<360	<400	<800	<360	<400
LC-MS/MS negative ion pesticides	Alachlor SAA	128	ng/L	<169	<169	<169	<200	<128	<128	<128	<128	<128	<128	no sample	<128	<200	<128	<128	<200	<128
LC-MS/MS negative ion pesticides	Bentazon	9	ng/L	<9.00	<10	<9.00	<9.00	<9.00	<9.00	<9.00	<9.00	<9.00	<10	no sample	<9.00	<9.00	<9.00	<9.00	<9.00	<9.00
LC-MS/MS negative ion pesticides	Bromoxynil	60	ng/L	<79.0	<79.0	<79.0	<60.0	<60.0	<60.0	<60.0	<60.0	<60.0	<60.0	no sample	<60.0	<60.0	<60.0	<60.0	<60.0	<60.0
LC-MS/MS negative ion pesticides	Chlorosulfonamide acid	75	ng/L	<75.0	<75.0	<75.0	no sample	no sample	no sample	no sample	no sample	no sample	no sample	no sample	no sample	no sample	no sample	no sample	no sample	no sample
LC-MS/MS negative ion pesticides	cis-Cyhalothric acid	86	ng/L	<86.0	<100	<250	<105	<105	<200	<105	<105	<200	<200	no sample	<200	<105	<105	<200	<105	<105
LC-MS/MS negative ion pesticides	DCPA monoacid (Chlorthal-monomethyl)	700	ng/L	<2700	<2700	<2700	<2700	<2700	<2700	<2700	<2700	<2700	<700	no sample	<2700	<2700	<2700	<2700	<2700	<2700
LC-MS/MS negative ion pesticides	Dechlorofipronil	3.8	ng/L	<3.80	<3.80	<3.80	<250	<3.80	<10	<3.80	<3.80	<10	<3.80	no sample	<10	<3.80	<3.80	<10	<3.80	<3.80
LC-MS/MS negative ion pesticides	Desamino-diketo metribuzin	200	ng/L	<200	<1000	<200	<400	<200	<200	<200	<200	<200	<200	no sample	<200	<200	<200	<200	<200	<200
LC-MS/MS negative ion pesticides	Desulfinylfipronil	3.8	ng/L	<3.80	<3.80	<3.80	<250	<3.80	<3.80	<5	<3.80	<3.80	<3.80	no sample	<3.80	<3.80	<3.80	<3.80	<3.80	<3.80
LC-MS/MS negative ion pesticides	Desulfinylfipronil amide	10	ng/L	<10.0	<10.0	<10.0	<10.0	<25	<10.0	<10.0	<10.0	<10.0	<10.0	no sample	<10.0	<10.0	<10.0	<10.0	<10.0	<10.0
LC-MS/MS negative ion pesticides	Dicamba	800	ng/L	<2400	<2400	<2400	<800	<800	<800	<800	<800	<800	<800	no sample	<800	<800	<800	<800	<800	<800
LC-MS/MS negative ion pesticides	Diflufenzopyr	72	ng/L	<72.0	<72.0	<72.0	<72.0	<72.0	<72.0	<100	<72.0	<72.0	<72.0	no sample	<72.0	<72.0	<72.0	<72.0	<72.0	<72.0
LC-MS/MS negative ion pesticides	Diketonitrile-isoxaflutole	10	ng/L	<62.0	<62.0	<62.0	<24.0	<24.0	<50	<24.0	<24.0	<50	<10.0	no sample	<50	<24.0	<24.0	<50	<24.0	<24.0
LC-MS/MS negative ion pesticides	Dimethenamid OA	85	ng/L	<85.0	<100	<85.0	<85.0	<85.0	<85.0	<100	<85.0	<85.0	<85.0	no sample	<85.0	<85.0	<85.0	<85.0	<85.0	<85.0
LC-MS/MS negative ion pesticides	Dimethenamid SA	79	ng/L	<79.0	<250	<79.0	<79.0	<79.0	<79.0	<79.0	<79.0	<79.0	<79.0	no sample	<79.0	<79.0	<79.0	<79.0	<79.0	<79.0
LC-MS/MS negative ion pesticides	Dimethenamid SAA	189	ng/L	<189	<500	<189	<189	<189	<189	<189	<189	<189	<189	no sample	<189	<189	<189	<189	<189	<189
LC-MS/MS negative ion pesticides	Fipronil	4	ng/L	<4.00	<4.00	<4.00	<4.00	<4.00	<4.00	<4.00	<4.00	<4.00	<4.00	no sample	<4.00	<4.00	<4.00	<4.00	<4.00	<4.00
LC-MS/MS negative ion pesticides	Fipronil amide	9.2	ng/L	<10	<9.20	<9.20	<9.20	<9.20	<9.20	<9.20	<9.20	<9.20	<25	no sample	<9.20	<50	<9.20	<9.20	<50	<9.20
LC-MS/MS negative ion pesticides	Fipronil sulfide	4.2	ng/L	<4.20	<4.20	<4.20	<4.20	<4.20	<4.20	<4.20	<4.20	<4.20	<4.20	no sample	<4.20	<4.20	<4.20	<4.20	<4.20	<4.20
LC-MS/MS negative ion pesticides	Fipronil sulfonate	44	ng/L	<96.0	<96.0	<96.0	<250	<96.0	<96.0	<96.0	<96.0	<96.0	<44.0	no sample	<96.0	<100	<96.0	<96.0	<100	<96.0
LC-MS/MS negative ion pesticides	Fipronil sulfone	5.6	ng/L	<5.6	<5.6	<5.6	<5.60	<5.60	<5.60	<5.60	<10	<5.60	<5.60	no sample	<5.60	<5.60	<10	<5.60	<5.60	<10
LC-MS/MS negative ion pesticides	Flubendiamide	4.4	ng/L	<4.40	<4.40	<4.40	<250	<4.40	<4.40	<4.40	<4.40	<4.40	<4.40	no sample	<4.40	<4.40	<4.40	<4.40	<4.40	<4.40
LC-MS/MS negative ion pesticides	Hexazinone TP D	294	ng/L	<400	<1000	<294	<294	<294	<294	<294	<400	<294	<400	no sample	<294	<294	<400	<294	<294	<400
LC-MS/MS negative ion pesticides	Hexazinone TP E	76	ng/L	<100	<76.0	<76.0	<100	<76.0	<100	<76.0	<76.0	<100	<100	no sample	<100	<76.0	<76.0	<100	<76.0	<76.0
LC-MS/MS negative ion pesticides	Isoxaflutole Acid RPA 203328	9.2	ng/L	<9.20	<9.20	<9.20	<9.20	<9.20	<9.20	<9.20	<9.20	<9.20	<10	no sample	<9.20	<9.20	<9.20	<9.20	<9.20	<9.20
LC-MS/MS negative ion pesticides	MCPA	95	ng/L	<250	<100	<95.0	<200	<1000	<1000	<400	<1000	<1000	<200	no sample	<1000	<200	<1000	<1000	<200	<1000
LC-MS/MS negative ion pesticides	Metolachlor OA	149	ng/L	<500	<200	<149	<200	<149	<200	<149	<149	no sample	<200	no sample	<200	<149	<149	<200	<149	<149
LC-MS/MS negative ion pesticides	Metolachlor SA	68	ng/L	<68.0	<68.0	<68.0	<68.0	<68.0	<68.0	<68.0	<68.0	no sample	<68.0	no sample	<68.0	<100	<68.0	<68.0	<100	<68.0
LC-MS/MS negative ion pesticides	Metribuzin DK	236	ng/L	<1000	<1000	<236	<1000	<400	<1000	<236	<1000	<1000	<236	no sample	<1000	<236	<1000	<1000	<236	<1000
LC-MS/MS negative ion pesticides	Oryzalin	12	ng/L	<12.0	<12.0	<12.0	<250	<12.0	<12.0	<12.0	<12.0	<12.0	<12.0	no sample	<12.0	<50	<12.0	<12.0	<50	<12.0
LC-MS/MS negative ion pesticides	sec-Acetochlor OA	52	ng/L	<52.0	<250	<100	<100	<100	<200	<100	<200	<200	<200	no sample	<200	<55.0	<200	<200	<55.0	<200
LC-MS/MS negative ion pesticides	Sulfentrazone	18	ng/L	<18.0	<50	<18.0	<18.0	<25	<18.0	<18.0	<18.0	<18.0	<25	no sample	<18.0	<18.0	<18.0	<18.0	<18.0	<18.0
LC-MS/MS negative ion pesticides	TCPSA (2,3,3-Trichloro-2-propene-1-SA)	54	ng/L	<54.0	<54.0	<54.0	no sample	no sample	no sample	no sample	no sample	no sample	no sample	no sample	no sample	no sample	no sample	no sample	no sample	no sample
LC-MS/MS negative ion pesticides	Triclopyr	88	ng/L	<88.0	<100	<88.0	<88.0	<88.0	<88.0	<250	<88.0	<88.0	<88.0	no sample	<88.0	<88.0	<88.0	<88.0	<88.0	<88.0
LC-MS/MS pharmaceuticals	1,7-Dimethylxanthine	88	ng/L	<88.0	<88.0	<88.0	<140	<200	<88.0	<140	<140	<88.0	<140	<88.0	<88.0	<140	<140	<88.0	<140	<140
LC-MS/MS pharmaceuticals	10-Hydroxy-amitriptyline	8.3	ng/L	<8.30	<8.30	<8.30	<8.30	<8.30	<8.30	<20	<20	<8.30	<8.30	<8.30	<8.30	<8.30	<20	<8.30	<8.30	<20
LC-MS/MS pharmaceuticals	Abacavir	2	ng/L	<8.20	<8.20	<2.00	<2.00	<2.00	<2.00	<2.00	<4	<2.00	<2.00	<2.00	<2.00	<2.00	<4	<2.00	<2.00	<4
LC-MS/MS pharmaceuticals	Acetaminophen	20	ng/L	<80	<80	<20.0	<20.0	<20.0	<20.0	<20.0	<20.0	<20.0	<20.0	<20.0	<20.0	<140	<20.0	<20.0	<140	<20.0
LC-MS/MS pharmaceuticals	Acyclovir	22	ng/L	<22.0	<22.0	<22.0	<22.0	<22.0	<22.0	<22.0	<22.0	<22.0	<140	<22.0	<22.0	<22.0	<22.0	<22.0	<22.0	<22.0
LC-MS/MS pharmaceuticals	Albuterol	6.7	ng/L	<6.70	<6.70	<6.70	<6.70	<6.70	<6.70	<6.70	<6.70	<6.70	<6.70	<6.70	<6.70	<6.70	<6.70	<6.70	<6.70	<6.70
LC-MS/MS pharmaceuticals	Alprazolam	21	ng/L	<21.0	<21.0	<21.0	<21.0	<21.0	<21.0	<21.0	<21.0	<21.0	<21.0	<21.0	<21.0	<21.0	<21.0	<21.0	<21.0	<21.0
LC-MS/MS pharmaceuticals	Amitriptyline	37	ng/L	<37.0	<37.0	<37.0	<37.0	<37.0	<37.0	<37.0	<37.0	<37.0	<37.0	<37.0	<37.0	<140	<37.0	<37.0	<140	<37.0
LC-MS/MS pharmaceuticals	Amphetamine	4.4	ng/L	<8.10	<8.10	<4.40	<4.40	<4.40	<4.40	<4.40	<4.40	<4.40	<4.40	<4.40	<4.40	<4.40	<4.40	<4.40	<4.40	<4.40
LC-MS/MS pharmaceuticals	Antipyrine	50	ng/L	<116	<116	<50.0	<50.0	<50.0	<50.0	<50.0	<50.0	<50.0	<140	<50.0	<50.0	<50.0	<50.0	<50.0	<50.0	<50.0
LC-MS/MS pharmaceuticals	Atenolol	13	ng/L	<13.0	<13.0	<13.0	<20	<20	<13.0	<20	<13.0	<13.0	<20	<20	<13.0	<20	<13.0	<13.0	<20	<13.0
LC-MS/MS pharmaceuticals	Atrazine	20	ng/L	6.27	8.71	<20.0	<80	<20.0	no sample	<20.0	<20.0	no sample	<20.0	<20.0	<20.0	<20.0	<20.0	<20.0	<20.0	<20.0
LC-MS/MS pharmaceuticals	Benztropine	44	ng/L	<44.0	<44.0	<44.0	E6.4	<44.0	<44.0	<44.0	<44.0	<44.0	<44.0	<44.0	<44.0	<44.0	<44.0	<44.0	<44.0	<44.0
LC-MS/MS pharmaceuticals	Betamethasone	114	ng/L	<114	<114	<114	<140	<114	<114	<200	<140	<114	<114	<140	<114	<114	<140	<114	<114	<140
LC-MS/MS pharmaceuticals	Bupropion	18	ng/L	<18.0	<18.0	<18.0	<18.0	<18.0	<18.0	<18.0	<18.0	<18.0	<18.0	<18.0	<18.0	<18.0	<18.0	<18.0	<18.0	<18.0
LC-MS/MS pharmaceuticals	Caffeine	91	ng/L	<91.0	<91.0	<91.0	<91.0	<91.0	<91.0	<91.0	<91.0	<91.0	<91.0	<91.0	<91.0	<91.0	<91.0	<91.0	<91.0	<91.0
LC-MS/MS pharmaceuticals	Carbamazepine	11	ng/L	<11.0	<11.0	<11.0	<11.0	<11.0	<11.0	<11.0	<11.0	<11.0	<11.0	<11.0	<11.0	<11.0	<11.0	<11.0	<11.0	<11.0
LC-MS/MS pharmaceuticals	Carisoprodol	20	ng/L	<50.0	<50.0	<20.0	<20.0	<20.0	<20.0	<20.0	<20.0	<20.0	<20.0	<20.0	<20.0	<20.0	<20.0	<20.0	<20.0	<20.0
LC-MS/MS pharmaceuticals	Chlorpheniramine	54	ng/L	<54.0	<54.0	<54.0	<54.0	<54.0	<54.0	<54.0	<54.0	<54.0	<54.0	<54.0	<54.0	<54.0	<54.0	<54.0	<54.0	<54.0
LC-MS/MS pharmaceuticals	Cimetidine	42.4	ng/L	<42.0	<42.0	<140	<140	<140	<140	<140	<140	<140	<140	<140	<140	<140	<140	<140	<140	<140
LC-MS/MS pharmaceuticals	Citalopram	6.6	ng/L	<6.60	<6.60	<6.60	<6.60	<6.60	<6.60	<20	<20	<6.60	<6.60	<6.60	<6.60	<6.60	<20	<6.60	<6.60	<20
LC-MS/MS pharmaceuticals	Clonidine	61	ng/L	<61.0	<61.0	<61.0	<61.0	<61.0	<61.0	<61.0	<61.0	<61.0	<61.0	<61.0	<61.0	<61.0	<61.0	<61.0	<61.0	<61.0
LC-MS/MS pharmaceuticals	Codeine	32	ng/L	<88.0	<88.0	<32.0	<32.0	<32.0	<32.0	<32.0	<32.0	<32.0	<32.0	<32.0	<32.0	<32.0	<32.0	<32.0	<32.0	<32.0
LC-MS/MS pharmaceuticals	Cotinine	6.4	ng/L	<6.40	<6.40	<6.40	<6.40	<6.40	<6.40	<6.40	<6.40	<6.40	<6.40	<6.40	<6.40	<6.40	<6.40	<6.40	<6.40	<6.40
LC-MS/MS pharmaceuticals	Dehydronifedipine	20	ng/L	<30.0	<30.0	<20.0	<20.0	<20.0	<20.0	<20.0	<20.0	<20.0	<20.0	<20.0	<20.0	<20.0	<20.0	<20.0	<20.0	<20.0
LC-MS/MS pharmaceuticals	Desvenlafaxine	84	ng/L	<84.0	<84.0	<84.0	<84.0	<84.0	<84.0	<84.0	<84.0	<84.0	<84.0	<84.0	<84.0	<84.0	<84.0	<84.0	<84.0	<84.0
LC-MS/MS pharmaceuticals	Dextromethorphan	8.2	ng/L	<20	<20	<8.20	<8.20	<8.20	<8.20	<20	<20	<8.20	<8.20	<8.20	<8.20	<8.20	<20	<8.20	<8.20	<20
LC-MS/MS pharmaceuticals	Diazepam	4	ng/L	<4.00	<4.00	<4.00	<4.00	<4.00	<4.00	<4.00	<4.00	<4.00	<4.00	<4.00	<4.00	<4.00	<4.00	<4.00	<4.00	<4.00
LC-MS/MS pharmaceuticals	Diltiazem	10	ng/L	<20	<20	<10.0	<10.0	<10.0	<10.0	<10.0	<10.0	<10.0	<10.0	<10.0	<10.0	<10.0	<10.0	<10.0	<10.0	<10.0
LC-MS/MS pharmaceuticals	Diphenhydramine	19	ng/L	<19.0	<19.0	<48.0	<48.0	<48.0	<48.0	<48.0	<48.0	<48.0	<48.0	<48.0	<48.0	<48.0	<48.0	<48.0	<48.0	<48.0
LC-MS/MS pharmaceuticals	Duloxetine	37	ng/L	<37.0	<37.0	<37.0	<37.0	<37.0	<37.0	<37.0	<37.0	<37.0	<37.0	<37.0	<37.0	<37.0	<37.0	<37.0	<37.0	<37.0
LC-MS/MS pharmaceuticals	Erythromycin	80	ng/L	<140	<140	<80.0	<80.0	<80.0	<80.0	<80.0	<80.0	<80.0	<80.0	<80.0	<80.0	<140	<80.0	<80.0	<140	<80.0
LC-MS/MS pharmaceuticals	Ezetimibe	205	ng/L	<400	<400	<205	<205	<205	<205	<205	<205	<205	<205	<205	<205	<205	<205	<205	<205	<205
LC-MS/MS pharmaceuticals	Fadrozole	13	ng/L	<13.0	<13.0	<13.0	<13.0	<13.0	<13.0	<13.0	<13.0	<13.0	<20	<13.0	<13.0	<13.0	<13.0	<13.0	<13.0	<13.0
LC-MS/MS pharmaceuticals	Famotidine	34	ng/L	<34.0	<34.0	<34.0	<34.0	<34.0	<34.0	<40	<34.0	<34.0	<34.0	<34.0	<34.0	<34.0	<34.0	<34.0	<34.0	<34.0
LC-MS/MS pharmaceuticals	Fenofibrate	6.4	ng/L	<14.0	<14.0	<14.0	<14.0	<14.0	<14.0	<14.0	<14.0	<14.0	<6.40	<6.40	<14.0	<14.0	<14.0	<14.0	<14.0	<14.0
LC-MS/MS pharmaceuticals	Fexofenadine	44	ng/L	<96.0	<96.0	<96.0	<96.0	<96.0	<96.0	<96.0	<96.0	<96.0	<44.0	<44.0	<96.0	<96.0	<96.0	<96.0	<96.0	<96.0
LC-MS/MS pharmaceuticals	Fluconazole	30	ng/L	<71.0	<71.0	<30.0	<30.0	<30.0	<30.0	<30.0	<30.0	<30.0	<30.0	<30.0	<30.0	<30.0	<30.0	<30.0	<30.0	<30.0
LC-MS/MS pharmaceuticals	Fluoxetine	27	ng/L	<27.0	<27.0	<26.0	<26.0	<26.0	<26.0	<26.0	<26.0	<26.0	<26.0	<26.0	<26.0	<26.0	<26.0	<26.0	<26.0	<26.0
LC-MS/MS pharmaceuticals	Fluticasone propionate	4.6	ng/L	<20	<20	<30.0	<30.0	<140	<30.0	<30.0	<140	<30.0	<30.0	<30.0	<30.0	<30.0	<140	<30.0	<30.0	<140
LC-MS/MS pharmaceuticals	Fluvoxamine	80	ng/L	<80.0	<80.0	<80.0	<80.0	<80.0	<80.0	<80.0	<80.0	<80.0	<80.0	<80.0	<80.0	<80.0	<80.0	<80.0	<80.0	<80.0
LC-MS/MS pharmaceuticals	Gabapentin_x000D_	160	ng/L	<400	<400	<160	<160	<160	<160	<160	<160	<160	<160	<160	<160	<160	<160	<160	<160	<160
LC-MS/MS pharmaceuticals	Glipizide	80	ng/L	<80.0	<80.0	<80.0	<80.0	<80.0	<80.0	<80.0	<80.0	<80.0	<80.0	<200	<80.0	<80.0	<80.0	<80.0	<80.0	<80.0
LC-MS/MS pharmaceuticals	Glyburide	58	ng/L	<58.0	<58.0	<58.0	<58.0	<58.0	<58.0	<58.0	<58.0	<58.0	<58.0	<58.0	<58.0	<58.0	<58.0	<58.0	<58.0	<58.0
LC-MS/MS pharmaceuticals	Guanylurea	140	ng/L	<400	<400	<400	<400	<400	<400	X-DLTD	<400	<400	<140	<140	<400	X-DLTD	<400	<400	X-DLTD	<400
LC-MS/MS pharmaceuticals	Hexamethylenetetramine_x000D_	40	ng/L	<40.0	<40.0	<110	<110	E13.6	<110	E13.1	<110	<110	<110	<110	<110	E29.8	<110	<110	E29.8	<110
LC-MS/MS pharmaceuticals	Hydrocodone	10	ng/L	<20	<20	<40.0	<40.0	<40.0	<40.0	<40.0	<40.0	<40.0	<40.0	<40.0	<40.0	<40.0	<40.0	<40.0	<40.0	<40.0
LC-MS/MS pharmaceuticals	Hydrocortisone	147	ng/L	<147	<147	<147	<147	<147	<147	<147	<147	<147	<147	<147	<147	<147	<147	<147	<147	<147
LC-MS/MS pharmaceuticals	Hydroxyzine	7.4	ng/L	<7.40	<7.40	<7.40	<7.40	<7.40	<7.40	<7.40	<7.40	<7.40	<7.40	<7.40	<7.40	<7.40	<7.40	<7.40	<7.40	<7.40
LC-MS/MS pharmaceuticals	Iminostilbene	145	ng/L	<200	<200	<145	<145	<145	<145	<145	<400	<145	<400	<145	<145	<145	<400	<145	<145	<400
LC-MS/MS pharmaceuticals	Ketoconazole	113	ng/L	X-DLTD	X-DLTD	<113	<113	<113	<113	<113	<113	<113	<113	<113	<113	<140	<113	<113	<140	<113
LC-MS/MS pharmaceuticals	Lamivudine	16	ng/L	<20	<20	<16.0	<16.0	<16.0	<16.0	<16.0	<16.0	<16.0	<16.0	<16.0	<16.0	<16.0	<16.0	<16.0	<16.0	<16.0
LC-MS/MS pharmaceuticals	Lidocaine	8	ng/L	<38.0	<38.0	<38.0	<38.0	<38.0	<38.0	<38.0	<38.0	<38.0	<8.0	<8.0	<38.0	<38.0	<38.0	<38.0	<38.0	<38.0
LC-MS/MS pharmaceuticals	Loperamide	80	ng/L	<80.0	<80.0	<80.0	<80.0	<80.0	<80.0	<80.0	<80.0	<80.0	<80.0	<80.0	<80.0	<140	<80.0	<80.0	<140	<80.0
LC-MS/MS pharmaceuticals	Loratadine	7	ng/L	<7.00	<7.00	<7.00	<7.00	E0.20	<7.00	<7.00	<7.00	<7.00	<7.00	<7.00	<7.00	<7.00	<7.00	<7.00	<7.00	<7.00
LC-MS/MS pharmaceuticals	Lorazepam	202	ng/L	<202	<202	<202	<202	<202	<202	<202	<202	<202	<202	<202	<202	<202	<202	<202	<202	<202
LC-MS/MS pharmaceuticals	Meprobamate	12	ng/L	<86.0	<86.0	<86.0	<86.0	<86.0	<86.0	<86.0	<86.0	<86.0	<12.0	<12.0	<86.0	<86.0	<86.0	<86.0	<86.0	<86.0
LC-MS/MS pharmaceuticals	Metaxalone	16	ng/L	<20	<20	<20	<16.0	<20	<16.0	<16.0	<16.0	<16.0	<16.0	<20	<16.0	<16.0	<16.0	<16.0	<16.0	<16.0
LC-MS/MS pharmaceuticals	Metformin	13	ng/L	<13.0	<13.0	<13.0	<20	<20	<13.0	<20	<20	<13.0	<20	<20	<13.0	<20	<20	<13.0	<20	<20
LC-MS/MS pharmaceuticals	Methadone	7.6	ng/L	<20	<20	<7.60	<7.60	<7.60	<10	<7.60	<7.60	<10	<7.60	<7.60	<10	<7.60	<7.60	<10	<7.60	<7.60
LC-MS/MS pharmaceuticals	Methocarbamol	11	ng/L	<11.0	<11.0	<11.0	<11.0	<11.0	<11.0	<20	<11.0	<11.0	<11.0	<20	<11.0	<11.0	<11.0	<11.0	<11.0	<11.0
LC-MS/MS pharmaceuticals	Methotrexate	52	ng/L	<52.0	<52.0	<52.0	<52.0	<52.0	<52.0	<52.0	<52.0	<52.0	<52.0	<52.0	<52.0	<52.0	<52.0	<52.0	<52.0	<52.0
LC-MS/MS pharmaceuticals	Methyl-1H-benzotriazole	80	ng/L	<80.0	<80.0	<80.0	<80.0	<80.0	<80.0	<80.0	<80.0	<80.0	<80.0	<80.0	<80.0	<80.0	<80.0	<80.0	<80.0	<80.0
LC-MS/MS pharmaceuticals	Metoprolol	10	ng/L	<27.0	<27.0	<10.0	<10.0	<10.0	<10.0	<10.0	<10.0	<10.0	<10.0	<10.0	<10.0	<10.0	<10.0	<10.0	<10.0	<10.0
LC-MS/MS pharmaceuticals	Morphine	80	ng/L	<80.0	<80.0	<80.0	<80.0	<80.0	<80.0	<80.0	<80.0	<80.0	<80.0	<80.0	<80.0	<80.0	<80.0	<80.0	<80.0	<80.0
LC-MS/MS pharmaceuticals	Nadolol	20	ng/L	<20.0	<20.0	<20.0	<20.0	<20.0	<20.0	<20.0	<20.0	<20.0	<20.0	<20.0	<20.0	<20.0	<20.0	<20.0	<20.0	<20.0
LC-MS/MS pharmaceuticals	N-Desmethyldiltiazem	70	ng/L	<70.0	<70.0	<70.0	<70.0	<70.0	<70.0	E7.7	<70.0	<70.0	<70.0	<70.0	<70.0	<70.0	<70.0	<70.0	<70.0	<70.0
LC-MS/MS pharmaceuticals	Nevirapine	46	ng/L	<290	<290	<46	<46	<46	<46	<46	<46	<46	<46	<46	<46	<46	<46	<46	<46	<46
LC-MS/MS pharmaceuticals	Nicotine	58	ng/L	<58.0	<58.0	<58.0	<58.0	<58.0	<58.0	<80	E57.8	<58.0	<80	E26.6	<58.0	<80	E57.8	<58.0	<80	E57.8
LC-MS/MS pharmaceuticals	Nizatidine	80	ng/L	<80.0	<80.0	<80.0	<80.0	<80.0	<80.0	<80.0	<80.0	<80.0	<80.0	<80.0	<80.0	<80.0	<80.0	<80.0	<80.0	<80.0
LC-MS/MS pharmaceuticals	Nordiazepam	20	ng/L	<20.0	<20.0	<20.0	<20.0	<20.0	<20.0	<20.0	<20.0	<20.0	<20.0	<20.0	<20.0	<20.0	<20.0	<20.0	<20.0	<20.0
LC-MS/MS pharmaceuticals	Norethindrone	20	ng/L	<20.0	<20.0	<20.0	<20.0	<20.0	<20.0	<20.0	<20.0	<20.0	<20.0	<20.0	<20.0	<20.0	<20.0	<20.0	<20.0	<20.0
LC-MS/MS pharmaceuticals	Norfluoxetine	80	ng/L	<80.0	<80.0	<80.0	<80.0	<80.0	<80.0	<80.0	<80.0	<80.0	<80.0	<80.0	<80.0	<140	<80.0	<80.0	<140	<80.0
LC-MS/MS pharmaceuticals	Norsertraline	80	ng/L	<80.0	<80.0	<80.0	<80.0	<80.0	<80.0	<80.0	<80.0	<80.0	<140	<80.0	<80.0	<80.0	<80.0	<80.0	<80.0	<80.0
LC-MS/MS pharmaceuticals	Norverapamil	8.6	ng/L	<8.60	<8.60	<8.60	<8.60	<200	<80	<8.60	<200	<80	<8.60	<8.60	<80	<8.60	<200	<80	<8.60	<200
LC-MS/MS pharmaceuticals	Omeprazole + Esomprazole	16	ng/L	<20	<20	<16.0	<16.0	<16.0	<16.0	<16.0	<16.0	<16.0	<16.0	<16.0	<16.0	<16.0	<16.0	<16.0	<16.0	<16.0
LC-MS/MS pharmaceuticals	Oseltamivir	15	ng/L	<20	<20	<15.0	<15.0	<15.0	<15.0	<15.0	<15.0	<15.0	<15.0	<15.0	<15.0	<15.0	<15.0	<15.0	<15.0	<15.0
LC-MS/MS pharmaceuticals	Oxazepam	226	ng/L	<226	<226	<226	<226	<226	<226	<226	<226	<226	<226	<226	<226	<226	<226	<226	<226	<226
LC-MS/MS pharmaceuticals	Oxycodone	25	ng/L	<25.0	<25.0	<25.0	<25.0	<25.0	<25.0	<25.0	<25.0	<25.0	<25.0	<25.0	<25.0	<25.0	<25.0	<25.0	<25.0	<25.0
LC-MS/MS pharmaceuticals	Paroxetine	72	ng/L	<264	<264	<264	<264	<264	<264	<264	<264	<264	<72	<72	<264	<264	<264	<264	<264	<264
LC-MS/MS pharmaceuticals	Penciclovir	80	ng/L	<80.0	<80.0	<80.0	<80.0	<80.0	<80.0	<80.0	<80.0	<80.0	<80.0	<80.0	<80.0	<80.0	<80.0	<80.0	<80.0	<80.0
LC-MS/MS pharmaceuticals	Pentoxifylline	9.4	ng/L	<9.40	<9.40	<9.40	<9.40	<9.40	<9.40	<9.40	<9.40	<9.40	<9.40	<9.40	<9.40	<9.40	<9.40	<9.40	<9.40	<9.40
LC-MS/MS pharmaceuticals	Phenazopyridine	13	ng/L	<20	<20	<13.0	<13.0	<20	<13.0	<20	<20	<13.0	<20	<13.0	<13.0	<20	<20	<13.0	<20	<20
LC-MS/MS pharmaceuticals	Phendimetrazine	20	ng/L	<31.0	<31.0	<31.0	<31.0	<31.0	<31.0	<31.0	<31.0	<31.0	<20.0	<20.0	<31.0	<31.0	<31.0	<31.0	<31.0	<31.0
LC-MS/MS pharmaceuticals	Phenytoin	188	ng/L	<188	<188	<188	<200	<188	<188	<200	<188	<188	<188	<188	<188	<188	<188	<188	<188	<188
LC-MS/MS pharmaceuticals	Piperonyl butoxide	20	ng/L	<20.0	<20.0	<200	<60.0	<140	<80	<60.0	<140	<80	<60.0	<60.0	<80	<60.0	<140	<80	<60.0	<140
LC-MS/MS pharmaceuticals	Prednisolone	150	ng/L	<150	<150	<150	<150	<150	<150	<150	<150	<150	<150	<150	<150	<150	<150	<150	<150	<150
LC-MS/MS pharmaceuticals	Prednisone	105	ng/L	<168	<168	<168	<168	<168	<168	<168	<168	<168	<105	<105	<168	<168	<168	<168	<168	<168
LC-MS/MS pharmaceuticals	Promethazine	80	ng/L	X-DLTD	X-DLTD	<114	<114	<114	<114	X-DLTD	X-DLTD	<114	X-DLTD	<114	<114	X-DLTD	X-DLTD	<114	X-DLTD	X-DLTD
LC-MS/MS pharmaceuticals	Propoxyphene	17	ng/L	<20	<20	<28.0	<28.0	<28.0	<28.0	<28.0	<28.0	<28.0	<28.0	<28.0	<28.0	<28.0	<28.0	<28.0	<28.0	<28.0
LC-MS/MS pharmaceuticals	Propranolol	26	ng/L	<26.0	<26.0	<26.0	<26.0	<26.0	<26.0	<26.0	<26.0	<26.0	<26.0	<26.0	<26.0	<26.0	<26.0	<26.0	<26.0	<26.0
LC-MS/MS pharmaceuticals	Pseudoephedrine + Ephedrine	6	ng/L	<11.0	<11.0	<6.00	<6.00	<6.00	<6.00	<6.00	<6.00	<6.00	<10	<6.00	<6.00	<6.00	<6.00	<6.00	<6.00	<6.00
LC-MS/MS pharmaceuticals	Quinine	80	ng/L	<80.0	<80.0	<80.0	<80.0	<80.0	<80.0	<80.0	<80.0	<80.0	<80.0	<80.0	<80.0	<80.0	<80.0	<80.0	<80.0	<80.0
LC-MS/MS pharmaceuticals	Ractopamine	20	ng/L	<40.0	<40.0	<20.0	<20.0	<20.0	<20.0	<20.0	<20.0	<20.0	<20.0	<20.0	<20.0	<20.0	<20.0	<20.0	<20.0	<20.0
LC-MS/MS pharmaceuticals	Raloxifene	80	ng/L	<80.0	<80.0	<80.0	<80.0	<140	<80.0	<140	E13.9	<80.0	<80.0	<80.0	<80.0	<400	E13.9	<80.0	<400	E13.9
LC-MS/MS pharmaceuticals	Ranitidine	192	ng/L	<200	<200	<192	<192	<192	<192	X-DLTD	X-DLTD	<192	<192	<192	<192	X-DLTD	X-DLTD	<192	X-DLTD	X-DLTD
LC-MS/MS pharmaceuticals	Sertraline	16	ng/L	<20	<20	<16.0	<16.0	<16.0	<16.0	<16.0	<16.0	<16.0	<16.0	<16.0	<16.0	<16.0	<16.0	<16.0	<16.0	<16.0
LC-MS/MS pharmaceuticals	Sitagliptin	97	ng/L	<97.0	<97.0	<97.0	<97.0	<97.0	<97.0	<97.0	<97.0	<97.0	<97.0	<97.0	<97.0	<97.0	<97.0	<97.0	<97.0	<97.0
LC-MS/MS pharmaceuticals	Sulfadimethoxine	30	ng/L	<65.0	<65.0	<30.0	<30.0	<30.0	<30.0	<30.0	<30.0	<30.0	<30.0	<30.0	<30.0	<30.0	<30.0	<30.0	<30.0	<30.0
LC-MS/MS pharmaceuticals	Sulfamethizole	104	ng/L	<104	<104	<104	<104	<104	<104	<104	<104	<104	<104	<104	<104	<104	<104	<104	<104	<104
LC-MS/MS pharmaceuticals	Sulfamethoxazole	20	ng/L	<26.0	<26.0	<26.0	<26.0	<26.0	<26.0	<26.0	<26.0	<26.0	<20.0	<20.0	<26.0	<26.0	<26.0	<26.0	<26.0	<26.0
LC-MS/MS pharmaceuticals	Tamoxifen	270	ng/L	<270	<270	<270	<270	<270	<270	<270	<270	<270	<270	<270	<270	<270	<270	<270	<270	<270
LC-MS/MS pharmaceuticals	Temazepam	18	ng/L	<80	<80	<20	<18.0	<18.0	<18.0	<18.0	<18.0	<18.0	<20	<20	<18.0	<18.0	<18.0	<18.0	<18.0	<18.0
LC-MS/MS pharmaceuticals	Theophylline	80	ng/L	<80.0	<80.0	<80.0	<140	<140	<80.0	<80.0	<140	<80.0	<80.0	<80.0	<80.0	<80.0	<140	<80.0	<80.0	<140
LC-MS/MS pharmaceuticals	Thiabendazole	4	ng/L	<11.0	<11.0	<11.0	<11.0	<11.0	<11.0	<11.0	<11.0	<11.0	<4.00	<4.00	<11.0	<11.0	<11.0	<11.0	<11.0	<11.0
LC-MS/MS pharmaceuticals	Tiotropium	50	ng/L	<200	<200	<200	<200	<200	<200	<200	<200	<200	<50	<50	<200	<200	<200	<200	<200	<200
LC-MS/MS pharmaceuticals	Tramadol	7.4	ng/L	<20	<20	<7.40	<7.40	<7.40	<7.40	<7.40	<7.40	<7.40	<7.40	<7.40	<7.40	<7.40	<7.40	<7.40	<7.40	<7.40
LC-MS/MS pharmaceuticals	Triamterene	5.2	ng/L	<5.20	<5.20	<5.20	<5.20	<5.20	<5.20	<5.20	<5.20	<5.20	<5.20	<5.20	<5.20	<5.20	<5.20	<5.20	<5.20	<5.20
LC-MS/MS pharmaceuticals	Trimethoprim	20	ng/L	<20	<20	<20.0	<20.0	<20.0	<20.0	<20.0	<20.0	<20.0	<20.0	<20.0	<20.0	<20.0	<20.0	<20.0	<20.0	<20.0
LC-MS/MS pharmaceuticals	Valacyclovir	163	ng/L	<163	<163	<163	<163	<163	<163	<163	<163	<163	<163	<163	<163	<163	<163	<163	<163	<163
LC-MS/MS pharmaceuticals	Venlafaxine	5.2	ng/L	<5.20	<5.20	<5.20	<5.20	<5.20	<5.20	<5.20	<5.20	<5.20	<5.20	<5.20	<5.20	<5.20	<5.20	<5.20	<5.20	<5.20
LC-MS/MS pharmaceuticals	Verapamil	140	ng/L	<140	<140	<140	<140	<140	<140	<140	<140	<140	<140	<140	<140	<140	<140	<140	<140	<140
LC-MS/MS pharmaceuticals	Warfarin	6	ng/L	<6.00	<6.00	<6.00	<6.00	<6.00	<6.00	<20	<6.00	<6.00	<6.00	<6.00	<6.00	<6.00	<6.00	<6.00	<6.00	<6.00
LC-MS/MS positve ion pesticides	1H-1,2,4-Triazole	22	ng/L	<50	<50	<50	<40	<40	<22.0	<22.0	no sample	<22.0	no sample	no sample	<22.0	<22.0	no sample	<22.0	<22.0	no sample
LC-MS/MS positve ion pesticides	2-(1-Hydroxyethyl)-6-methylaniline (HEMA)	54	ng/L	<94.0	<94.0	<94.0	<54.0	<1000	<54.0	<54.0	no sample	<54.0	no sample	no sample	<54.0	<54.0	no sample	<54.0	<54.0	no sample
LC-MS/MS positve ion pesticides	2-[(2-Ethyl-6-methylphenyl)amino]-1-propanol	5	ng/L	<10	<5.00	<5.00	<5.00	<10	<5.00	<5.00	no sample	<5.00	no sample	no sample	<5.00	<10	no sample	<5.00	<10	no sample
LC-MS/MS positve ion pesticides	2-Aminobenzimidazole	9	ng/L	<9.00	<9.00	<9.00	<9.00	<9.00	<9.00	<9.00	no sample	<9.00	no sample	no sample	<9.00	<9.00	no sample	<9.00	<9.00	no sample
LC-MS/MS positve ion pesticides	2-Amino-N-isopropylbenzamide	4	ng/L	<5	<4.00	<4.00	<4.00	<4.00	<4.00	<4.00	no sample	<4.00	no sample	no sample	<4.00	<4.00	no sample	<4.00	<4.00	no sample
LC-MS/MS positve ion pesticides	2-Chloro-2',6'-diethylacetanilide	5	ng/L	<5.00	<5.00	<5.00	<5.00	<10	<5.00	<5.00	no sample	<5.00	no sample	no sample	<5.00	<5.00	no sample	<5.00	<5.00	no sample
LC-MS/MS positve ion pesticides	2-Chloro-N-(2-ethyl-6-methylphenyl)acetamide	5	ng/L	<5.00	<5.00	<10	<5.00	<5.00	<5.00	<5.00	no sample	<5.00	no sample	no sample	<5.00	<5.00	no sample	<5.00	<5.00	no sample
LC-MS/MS positve ion pesticides	2-Hydroxy-4-isopropylamino-6-amino-s-triazine OIAT	4	ng/L	<4.00	<4.00	<4.00	<4.00	<4.00	<4.00	<4.00	no sample	<4.00	no sample	no sample	<4.00	43.5	no sample	<4.00	43.5	no sample
LC-MS/MS positve ion pesticides	2-Hydroxy-6-ethylamino-4-amino-s-triazine (OEAT)	100	ng/L	<100	<100	<100	<100	<100	<100	<100	no sample	<100	no sample	no sample	<100	<100	no sample	<100	<100	no sample
LC-MS/MS positve ion pesticides	2-Hydroxyatrazine (OIET)	8	ng/L	<8.00	<10	<8.00	<8.00	<10	<8.00	<8.00	no sample	no sample	no sample	no sample	<8.00	E271	no sample	<8.00	E271	no sample
LC-MS/MS positve ion pesticides	3,4-Dichlorophenylurea	108	ng/L	<144	<144	<144	<108	<108	<108	<108	no sample	<108	no sample	no sample	<108	<108	no sample	<108	<108	no sample
LC-MS/MS positve ion pesticides	3-Hydroxycarbofuran	16	ng/L	<25	<25	<250	<16.0	<25	<16.0	<16.0	no sample	<16.0	no sample	no sample	<16.0	<16.0	no sample	<16.0	<16.0	no sample
LC-MS/MS positve ion pesticides	4-Chlorobenzylmethyl sulfoxide	3.2	ng/L	<3.20	<3.20	<3.20	<3.20	<3.20	1.83	<3.20	no sample	1.83	no sample	no sample	1.83	<3.20	no sample	1.83	<3.20	no sample
LC-MS/MS positve ion pesticides	4-Hydroxyhexazinone A	3	ng/L	<3.00	<3.00	<3.00	<25	<3.00	<5	<3.00	no sample	<5	no sample	no sample	<5	<3.00	no sample	<5	<3.00	no sample
LC-MS/MS positve ion pesticides	Acephate	10	ng/L	<10.0	<10.0	<10.0	<10.0	<10.0	<10.0	<25	no sample	<10.0	no sample	no sample	<10.0	<10.0	no sample	<10.0	<10.0	no sample
LC-MS/MS positve ion pesticides	Acetochlor	10	ng/L	<10.0	<10.0	<10.0	<10.0	<25	<10.0	<10.0	no sample	<10.0	no sample	no sample	<10.0	<25	no sample	<10.0	<25	no sample
LC-MS/MS positve ion pesticides	Alachlor	7	ng/L	<25	<50	<10	<27.0	<27.0	<27.0	<27.0	no sample	<27.0	no sample	no sample	<27.0	<27.0	no sample	<27.0	<27.0	no sample
LC-MS/MS positve ion pesticides	Aldicarb	8	ng/L	<8.00	<8.00	<8.00	<8.00	<10	<8.00	<8.00	no sample	<8.00	no sample	no sample	<8.00	<8.00	no sample	<8.00	<8.00	no sample
LC-MS/MS positve ion pesticides	Aldicarb sulfone	20	ng/L	<25	<20.0	<250	<20.0	<25	<20.0	<20.0	no sample	<20.0	no sample	no sample	<20.0	<20.0	no sample	<20.0	<20.0	no sample
LC-MS/MS positve ion pesticides	Aldicarb sulfoxide	2.2	ng/L	<2.20	<2.20	<2.20	<2.5	<2.20	<5	<2.20	no sample	<5	no sample	no sample	<5	<2.20	no sample	<5	<2.20	no sample
LC-MS/MS positve ion pesticides	Ametryn	2.6	ng/L	<2.60	<2.60	<2.60	<2.60	<2.60	<5	2.13	no sample	<5	no sample	no sample	<5	<2.60	no sample	<5	<2.60	no sample
LC-MS/MS positve ion pesticides	Asulam	24	ng/L	<50.0	<50.0	<250	<50.0	<100	<50.0	<50.0	no sample	<50.0	no sample	no sample	<50.0	<50.0	no sample	<50.0	<50.0	no sample
LC-MS/MS positve ion pesticides	Atrazine	6.8	ng/L	22.1	0.43	0.83	1.52	12.5	no sample	<6.80	no sample	no sample	no sample	no sample	<6.80	<6.80	no sample	<6.80	<6.80	no sample
LC-MS/MS positve ion pesticides	Azinphos-methyl	8	ng/L	<8.00	<8.00	<8.00	<8.00	<10	<8.00	<8.00	no sample	<8.00	no sample	no sample	<8.00	<8.00	no sample	<8.00	<8.00	no sample
LC-MS/MS positve ion pesticides	Azinphos-methyl oxon	15	ng/L	<15.0	<15.0	<25	<25	<25	<15.0	<15.0	no sample	<15.0	no sample	no sample	<15.0	<15.0	no sample	<15.0	<15.0	no sample
LC-MS/MS positve ion pesticides	Azoxystrobin	3	ng/L	<3.00	<3.00	<3.00	<3.00	<3.00	<5	<3.00	no sample	<5	no sample	no sample	<5	<3.00	no sample	<5	<3.00	no sample
LC-MS/MS positve ion pesticides	Bifenthrin	19	ng/L	<19.0	<25	<19.0	<25	<50	<19.0	<19.0	no sample	<19.0	no sample	no sample	<19.0	<19.0	no sample	<19.0	<19.0	no sample
LC-MS/MS positve ion pesticides	Bromacil	5.6	ng/L	<10	<5.60	<5.60	<5.60	<5.60	<5.60	<5.60	no sample	<5.60	no sample	no sample	<5.60	<10	no sample	<5.60	<10	no sample
LC-MS/MS positve ion pesticides	Butralin	5	ng/L	<5.00	<5.00	<5.00	<5.00	<5.00	<5.00	<5.00	no sample	<5.00	no sample	no sample	<5.00	<5.00	no sample	<5.00	<5.00	no sample
LC-MS/MS positve ion pesticides	Butylate	10	ng/L	<25	<10.0	<25	<50	<10.0	<10.0	<10.0	no sample	<10.0	no sample	no sample	<10.0	<25	no sample	<10.0	<25	no sample
LC-MS/MS positve ion pesticides	Carbaryl	5.6	ng/L	<5.60	<5.60	<5.60	<10	<5.60	<5.60	<10	no sample	<5.60	no sample	no sample	<5.60	<5.60	no sample	<5.60	<5.60	no sample
LC-MS/MS positve ion pesticides	Carbendazim	10	ng/L	<10.0	<10.0	<10.0	<10.0	<10.0	<10.0	<10.0	no sample	<10.0	no sample	no sample	<10.0	<10.0	no sample	<10.0	<10.0	no sample
LC-MS/MS positve ion pesticides	Carbofuran	5	ng/L	<5.00	<5.00	<5.00	<5.00	<5.00	<5.00	<5.00	no sample	<5.00	no sample	no sample	<5.00	<5.00	no sample	<5.00	<5.00	no sample
LC-MS/MS positve ion pesticides	Chlorimuron-ethyl	8.8	ng/L	<8.80	<8.80	<8.80	<10	<50	<8.80	<8.80	no sample	<8.80	no sample	no sample	<8.80	<8.80	no sample	<8.80	<8.80	no sample
LC-MS/MS positve ion pesticides	Chlorpyrifos	3	ng/L	<3.00	<3.00	<3.00	<3.00	<3.00	<5	<3.00	no sample	<5	no sample	no sample	<5	<3.00	no sample	<5	<3.00	no sample
LC-MS/MS positve ion pesticides	Chlorpyrifos oxon	2	ng/L	<2.00	<2.00	<2.00	<4.40	<4.40	<4.40	<4.40	no sample	<4.40	no sample	no sample	<4.40	<4.40	no sample	<4.40	<4.40	no sample
LC-MS/MS positve ion pesticides	Chlorsulfuron	50	ng/L	<50.0	<50.0	<50.0	<50.0	<50.0	<50.0	<50.0	no sample	<50.0	no sample	no sample	<50.0	<50.0	no sample	<50.0	<50.0	no sample
LC-MS/MS positve ion pesticides	cis-Permethrin	4.2	ng/L	<4.2	<4.2	<4.2	<4.20	<4.20	<4.20	<4.20	no sample	<4.20	no sample	no sample	<4.20	<4.20	no sample	<4.20	<4.20	no sample
LC-MS/MS positve ion pesticides	Cyanazine	50	ng/L	<50.0	<50.0	<50.0	<50.0	<250	<100	<50.0	no sample	<100	no sample	no sample	<100	<50.0	no sample	<100	<50.0	no sample
LC-MS/MS positve ion pesticides	Dechlorometolachlor	2	ng/L	<2.00	<2.00	<2.00	<2.00	<5	<5	<2.00	no sample	<5	no sample	no sample	<5	<2.00	no sample	<5	<2.00	no sample
LC-MS/MS positve ion pesticides	Deethylatrazine (CIAT)	11	ng/L	<66.2	<50	<25	<11.0	<11.0	<25	<11.0	no sample	no sample	no sample	no sample	<25	<11.0	no sample	<25	<11.0	no sample
LC-MS/MS positve ion pesticides	Deiodo flubendiamide	10	ng/L	<10.0	<25	<10.0	<25	<10.0	<25	<10.0	no sample	<25	no sample	no sample	<25	<10.0	no sample	<25	<10.0	no sample
LC-MS/MS positve ion pesticides	Deisopropyl prometryn	2.8	ng/L	<2.80	<2.80	<2.80	<2.80	<2.80	<5	<2.80	no sample	<5	no sample	no sample	<5	<2.80	no sample	<5	<2.80	no sample
LC-MS/MS positve ion pesticides	Deisopropylatrazine (CEAT)	20	ng/L	<20.0	<25	<20.0	<20.0	<20.0	<20.0	<25	no sample	no sample	no sample	no sample	<20.0	<20.0	no sample	<20.0	<20.0	no sample
LC-MS/MS positve ion pesticides	Demethyl fluometuron	3.6	ng/L	<3.60	<3.60	<3.60	<3.60	<3.60	<10	<3.60	no sample	<10	no sample	no sample	<10	<3.60	no sample	<10	<3.60	no sample
LC-MS/MS positve ion pesticides	Demethyl hexazinone B	3	ng/L	<3.00	<3.00	<3.00	<3.00	<25	<5	<3.00	no sample	<5	no sample	no sample	<5	<3.00	no sample	<5	<3.00	no sample
LC-MS/MS positve ion pesticides	Demethyl norflurazon	4	ng/L	<4.00	<10	<4.00	<4.00	<4.00	<5	<4.00	no sample	<5	no sample	no sample	<5	<5	no sample	<5	<5	no sample
LC-MS/MS positve ion pesticides	Desamino metribuzin (Metribuzin DA)	9	ng/L	<10	<9.00	<9.00	<9.00	<9.00	<9.00	<9.00	no sample	<9.00	no sample	no sample	<9.00	<9.00	no sample	<9.00	<9.00	no sample
LC-MS/MS positve ion pesticides	Diazinon	2.8	ng/L	<2.80	<2.80	<2.80	<5	<5	<5	<2.80	no sample	<5	no sample	no sample	<5	<2.80	no sample	<5	<2.80	no sample
LC-MS/MS positve ion pesticides	Diazoxon	4	ng/L	<4.00	<4.00	<4.00	<4.00	<4.00	<4.00	<4.00	no sample	<4.00	no sample	no sample	<4.00	<4.00	no sample	<4.00	<4.00	no sample
LC-MS/MS positve ion pesticides	Dichlorvos	52	ng/L	<52.0	<52.0	<52.0	<52.0	<52.0	<52.0	<52.0	no sample	<52.0	no sample	no sample	<52.0	<52.0	no sample	<52.0	<52.0	no sample
LC-MS/MS positve ion pesticides	Dicrotophos	4	ng/L	<4.00	<10	<4.00	<4.00	<4.00	<5	<4.00	no sample	<5	no sample	no sample	<5	<4.00	no sample	<5	<4.00	no sample
LC-MS/MS positve ion pesticides	Didealkylatrazine (CAAT)	24	ng/L	<25	<24.0	<25	<50	<25	<24.0	<24.0	no sample	<24.0	no sample	no sample	<24.0	<25	no sample	<24.0	<25	no sample
LC-MS/MS positve ion pesticides	Didemethyl hexazinone F (Hexazinone TP F)	10	ng/L	<10.0	<10.0	<10.0	<10.0	<10.0	<10.0	<10.0	no sample	<10.0	no sample	no sample	<10.0	<10.0	no sample	<10.0	<10.0	no sample
LC-MS/MS positve ion pesticides	Diflubenzuron	6	ng/L	<6.00	<6.00	<6.00	<6.00	<6.00	<6.00	<6.00	no sample	<6.00	no sample	no sample	<6.00	<6.00	no sample	<6.00	<6.00	no sample
LC-MS/MS positve ion pesticides	Dimethenamid	3	ng/L	<3.00	<5	<3.00	<3.00	<3.00	<5	<3.00	no sample	<5	no sample	no sample	<5	<3.00	no sample	<5	<3.00	no sample
LC-MS/MS positve ion pesticides	Dimethoate	4.6	ng/L	<4.60	<4.60	<4.60	<4.60	<4.60	<4.60	<4.60	no sample	<4.60	no sample	no sample	<4.60	<4.60	no sample	<4.60	<4.60	no sample
LC-MS/MS positve ion pesticides	Disulfoton	11	ng/L	<250	<11.0	<11.0	<11.0	<11.0	<11.0	<11.0	no sample	<11.0	no sample	no sample	<11.0	<11.0	no sample	<11.0	<11.0	no sample
LC-MS/MS positve ion pesticides	Disulfoton oxon	2	ng/L	<10	<2.00	<2.00	<2.00	<2.00	<5	<2.00	no sample	<5	no sample	no sample	<5	<10	no sample	<5	<10	no sample
LC-MS/MS positve ion pesticides	Disulfoton oxon sulfone	6	ng/L	<6.00	<6.00	<6.00	<6.00	<10	<6.00	<6.00	no sample	<6.00	no sample	no sample	<6.00	<6.00	no sample	<6.00	<6.00	no sample
LC-MS/MS positve ion pesticides	Disulfoton oxon sulfoxide	6	ng/L	<6.00	<10	<6.00	<6.00	<10	<6.00	<6.00	no sample	<6.00	no sample	no sample	<6.00	<6.00	no sample	<6.00	<6.00	no sample
LC-MS/MS positve ion pesticides	Disulfoton sulfone	9	ng/L	<9.00	<9.00	<250	<50	<25	<9.00	<9.00	no sample	<9.00	no sample	no sample	<9.00	<9.00	no sample	<9.00	<9.00	no sample
LC-MS/MS positve ion pesticides	Disulfoton sulfoxide	4	ng/L	<250	<4.00	<4.00	<4.00	<25	<4.00	<4.00	no sample	<4.00	no sample	no sample	<4.00	<4.00	no sample	<4.00	<4.00	no sample
LC-MS/MS positve ion pesticides	Diuron	5	ng/L	<25	<25	<10	<5.00	<100	<5.00	<5.00	no sample	<5.00	no sample	no sample	<5.00	<5.00	no sample	<5.00	<5.00	no sample
LC-MS/MS positve ion pesticides	EPTC	206	ng/L	<206	<206	<206	<206	<206	<206	<206	no sample	<206	no sample	no sample	<206	<206	no sample	<206	<206	no sample
LC-MS/MS positve ion pesticides	EPTC R248722	4	ng/L	<4.00	<5	<4.00	<5	<25	<4.00	<5	no sample	<4.00	no sample	no sample	<4.00	<10	no sample	<4.00	<10	no sample
LC-MS/MS positve ion pesticides	Ethoprop	5	ng/L	<5.00	<5.00	<5.00	<5.00	<5.00	<5.00	<5.00	no sample	<5.00	no sample	no sample	<5.00	<5.00	no sample	<5.00	<5.00	no sample
LC-MS/MS positve ion pesticides	Etoxazole	4.2	ng/L	0.68	<4.20	<4.20	<4.20	<4.20	<4.20	E0.82	no sample	<4.20	no sample	no sample	<4.20	<4.20	no sample	<4.20	<4.20	no sample
LC-MS/MS positve ion pesticides	Fenamiphos	2	ng/L	<2.00	<2.5	<2.00	<4.60	<4.60	<4.60	<4.60	no sample	<4.60	no sample	no sample	<4.60	<4.60	no sample	<4.60	<4.60	no sample
LC-MS/MS positve ion pesticides	Fenamiphos sulfone	5	ng/L	<5.00	<5.00	<5.00	<5.00	<25	<5.00	<5.00	no sample	<5.00	no sample	no sample	<5.00	<5.00	no sample	<5.00	<5.00	no sample
LC-MS/MS positve ion pesticides	Fenamiphos sulfoxide	5	ng/L	<5.00	<5.00	<5.00	<10	<5.00	<5.00	<10	no sample	<5.00	no sample	no sample	<5.00	<5.00	no sample	<5.00	<5.00	no sample
LC-MS/MS positve ion pesticides	Fenbutatin oxide	100	ng/L	E15.2	E7.7	E10.4	<120	<120	<120	<120	no sample	<120	no sample	no sample	<120	<120	no sample	<120	<120	no sample
LC-MS/MS positve ion pesticides	Fentin	30	ng/L	<30.0	<30.0	<30.0	<50	<50	<30.0	<30.0	no sample	<30.0	no sample	no sample	<30.0	<30.0	no sample	<30.0	<30.0	no sample
LC-MS/MS positve ion pesticides	Flumetsulam	17	ng/L	<17.0	<25	<17.0	<50	<25	<17.0	<25	no sample	<17.0	no sample	no sample	<17.0	<17.0	no sample	<17.0	<17.0	no sample
LC-MS/MS positve ion pesticides	Fluometuron	10	ng/L	<10	<25	<10	<10.0	<10.0	<10.0	<10.0	no sample	<10.0	no sample	no sample	<10.0	<10.0	no sample	<10.0	<10.0	no sample
LC-MS/MS positve ion pesticides	Fonofos	11	ng/L	<11.0	<11.0	<11.0	<11.0	<11.0	<11.0	<11.0	no sample	<11.0	no sample	no sample	<11.0	<11.0	no sample	<11.0	<11.0	no sample
LC-MS/MS positve ion pesticides	Halosulfuron-methyl	12	ng/L	<22.0	<22.0	<25	<25	<25	<12.0	<12.0	no sample	<12.0	no sample	no sample	<12.0	<25	no sample	<12.0	<25	no sample
LC-MS/MS positve ion pesticides	Hexazinone	3.6	ng/L	<3.60	<3.60	<3.60	<3.60	<3.60	<5	<3.60	no sample	<5	no sample	no sample	<5	<3.60	no sample	<5	<3.60	no sample
LC-MS/MS positve ion pesticides	Hexazinone TP C	2	ng/L	<2.00	<2.5	<2.00	<2.5	<2.00	<5	<2.5	no sample	<5	no sample	no sample	<5	<2.5	no sample	<5	<2.5	no sample
LC-MS/MS positve ion pesticides	Hexazinone TP G	22	ng/L	<25	<25	<22.0	<22.0	<22.0	<22.0	<22.0	no sample	<22.0	no sample	no sample	<22.0	<22.0	no sample	<22.0	<22.0	no sample
LC-MS/MS positve ion pesticides	Hydroxy didemethyl fluometuron	50	ng/L	<50.0	<50.0	<50.0	<50.0	<50.0	<50.0	<50.0	no sample	<50.0	no sample	no sample	<50.0	<50.0	no sample	<50.0	<50.0	no sample
LC-MS/MS positve ion pesticides	Hydroxy monodemethyl fluometuron	12	ng/L	<12.0	<12.0	<12.0	<12.0	<40	<20	<12.0	no sample	<20	no sample	no sample	<20	<12.0	no sample	<20	<12.0	no sample
LC-MS/MS positve ion pesticides	Hydroxyacetochlor	20	ng/L	<25	<25	<25	<20.0	<50	<20.0	<20.0	no sample	<20.0	no sample	no sample	<20.0	<20.0	no sample	<20.0	<20.0	no sample
LC-MS/MS positve ion pesticides	Hydroxyalachlor	6	ng/L	<6.00	<10	<6.00	<6.00	<6.00	<6.00	<6.00	no sample	<6.00	no sample	no sample	<6.00	<6.00	no sample	<6.00	<6.00	no sample
LC-MS/MS positve ion pesticides	Hydroxydiazinon	11	ng/L	<11.0	<11.0	<11.0	<11.0	<11.0	<11.0	<11.0	no sample	<11.0	no sample	no sample	<11.0	<11.0	no sample	<11.0	<11.0	no sample
LC-MS/MS positve ion pesticides	Hydroxyfluometuron	10	ng/L	<25	<50	<10	no sample	no sample	no sample	no sample	no sample	no sample	no sample	no sample	no sample	no sample	no sample	no sample	no sample	no sample
LC-MS/MS positve ion pesticides	Hydroxymetolachlor		ng/L	<2.40	<2.40	<2.40	<2.5	<2.40	<5	<2.40	no sample	no sample	no sample	no sample	<5	<2.40	no sample	<5	<2.40	no sample
LC-MS/MS positve ion pesticides	Hydroxyphthalazinone	28	ng/L	<46.0	<46.0	<46.0	<28.0	<28.0	<28.0	<28.0	no sample	<28.0	no sample	no sample	<28.0	<28.0	no sample	<28.0	<28.0	no sample
LC-MS/MS positve ion pesticides	Hydroxysimazine	100	ng/L	<100	<100	<100	<120	<120	<120	<120	no sample	<120	no sample	no sample	<120	<120	no sample	<120	<120	no sample
LC-MS/MS positve ion pesticides	Imazamox	28	ng/L	<28.0	<28.0	<28.0	<30.0	<30.0	<30.0	<30.0	no sample	<30.0	no sample	no sample	<30.0	<30.0	no sample	<30.0	<30.0	no sample
LC-MS/MS positve ion pesticides	Imazaquin	10	ng/L	<18.0	<18.0	<18.0	<18.0	<18.0	<18.0	<18.0	no sample	<18.0	no sample	no sample	<18.0	<18.0	no sample	<18.0	<18.0	no sample
LC-MS/MS positve ion pesticides	Imazethapyr	8	ng/L	<20.0	<20.0	<20.0	<8.00	<8.00	<8.00	<8.00	no sample	<8.00	no sample	no sample	<8.00	<8.00	no sample	<8.00	<8.00	no sample
LC-MS/MS positve ion pesticides	Imidacloprid	16	ng/L	<25	<25	<16.0	<16.0	<25	<16.0	<16.0	no sample	<16.0	no sample	no sample	<16.0	<25	no sample	<16.0	<25	no sample
LC-MS/MS positve ion pesticides	Indoxacarb	5.2	ng/L	<25	<10	<250	<100	<10	<10	<10	no sample	<10	no sample	no sample	<10	<20	no sample	<10	<20	no sample
LC-MS/MS positve ion pesticides	Isoxaflutole	18	ng/L	<25	<18.0	<25	<18.0	<50	<18.0	<18.0	no sample	<18.0	no sample	no sample	<18.0	<18.0	no sample	<18.0	<18.0	no sample
LC-MS/MS positve ion pesticides	Kresoxim-methyl	5	ng/L	<5.00	<5.00	<5.00	<5.00	<10	<5.00	<5.00	no sample	<5.00	no sample	no sample	<5.00	<5.00	no sample	<5.00	<5.00	no sample
LC-MS/MS positve ion pesticides	Lactofen	10	ng/L	<10.0	<50	<250	<25	<10.0	<10.0	<50	no sample	<10.0	no sample	no sample	<10.0	<10.0	no sample	<10.0	<10.0	no sample
LC-MS/MS positve ion pesticides	Linuron	5.6	ng/L	<5.60	<5.60	<5.60	<5.60	<5.60	<5.60	<5.60	no sample	<5.60	no sample	no sample	<5.60	<5.60	no sample	<5.60	<5.60	no sample
LC-MS/MS positve ion pesticides	Malaoxon	2.4	ng/L	<2.40	<2.40	<250	<50	<50	<5	<250	no sample	<5	no sample	no sample	<5	<100	no sample	<5	<100	no sample
LC-MS/MS positve ion pesticides	Malathion	5.4	ng/L	<5.40	<5.40	<5.40	<5.40	<10	<5.40	<5.40	no sample	<5.40	no sample	no sample	<5.40	<5.40	no sample	<5.40	<5.40	no sample
LC-MS/MS positve ion pesticides	Metalaxyl	6	ng/L	<6.00	<6.00	<6.00	<10	<6.00	<6.00	<6.00	no sample	<6.00	no sample	no sample	<6.00	<10	no sample	<6.00	<10	no sample
LC-MS/MS positve ion pesticides	Metconazole	5	ng/L	<5.00	<5.00	<5.00	<5.00	<10	<5.00	<5.00	no sample	<5.00	no sample	no sample	<5.00	<10	no sample	<5.00	<10	no sample
LC-MS/MS positve ion pesticides	Methamidophos	10	ng/L	<10.0	<25	<10.0	<10.0	<10.0	<10.0	<10.0	no sample	<10.0	no sample	no sample	<10.0	<10.0	no sample	<10.0	<10.0	no sample
LC-MS/MS positve ion pesticides	Methidathion	8.4	ng/L	<10	<8.40	<8.40	<10	<8.40	<8.40	<8.40	no sample	<8.40	no sample	no sample	<8.40	<8.40	no sample	<8.40	<8.40	no sample
LC-MS/MS positve ion pesticides	Methomyl	3	ng/L	<3.00	<3.00	<3.00	<3.00	<3.00	<5	<3.00	no sample	<5	no sample	no sample	<5	<3.00	no sample	<5	<3.00	no sample
LC-MS/MS positve ion pesticides	Methomyl oxime	1000	ng/L	<2000	<2000	<2000	<8000	<8000	<8000	<8000	no sample	<8000	no sample	no sample	<8000	<8000	no sample	<8000	<8000	no sample
LC-MS/MS positve ion pesticides	Methoxyfenozide	2.2	ng/L	<2.20	<2.20	<2.20	<2.20	<2.5	<5	<2.20	no sample	<5	no sample	no sample	<5	<2.5	no sample	<5	<2.5	no sample
LC-MS/MS positve ion pesticides	Methyl paraoxon	19	ng/L	<25	<25	<19.0	<250	<19.0	<25	<19.0	no sample	<25	no sample	no sample	<25	<50	no sample	<25	<50	no sample
LC-MS/MS positve ion pesticides	Metolachlor	3.2	ng/L	<9.00	<9.00	<9.00	<3.20	<3.20	<5	<3.20	no sample	no sample	no sample	no sample	<5	<3.20	no sample	<5	<3.20	no sample
LC-MS/MS positve ion pesticides	Metolachlor hydroxy morpholinone	10	ng/L	<10.0	<10.0	<10.0	<10.0	<25	<10.0	<50	no sample	<10.0	no sample	no sample	<10.0	<10.0	no sample	<10.0	<10.0	no sample
LC-MS/MS positve ion pesticides	Metribuzin	20	ng/L	<25	<25	<20.0	<25	<20.0	<20.0	<20.0	no sample	<20.0	no sample	no sample	<20.0	<20.0	no sample	<20.0	<20.0	no sample
LC-MS/MS positve ion pesticides	Molinate	28	ng/L	<50.0	<50.0	<50.0	<28.0	<28.0	<28.0	<28.0	no sample	<28.0	no sample	no sample	<28.0	<28.0	no sample	<28.0	<28.0	no sample
LC-MS/MS positve ion pesticides	Myclobutanil	7	ng/L	<7.00	<10	<7.00	<7.00	<25	<7.00	<7.00	no sample	<7.00	no sample	no sample	<7.00	<25	no sample	<7.00	<25	no sample
LC-MS/MS positve ion pesticides	N-(3,4-Dichlorophenyl)-N-methylurea (DCPMU)	5	ng/L	<5.00	<5.00	<5.00	<5.00	<5.00	<5.00	<5.00	no sample	<5.00	no sample	no sample	<5.00	<5.00	no sample	<5.00	<5.00	no sample
LC-MS/MS positve ion pesticides	Naled	56	ng/L	<56.0	<56.0	<250	<56.0	<56.0	<250	<250	no sample	<250	no sample	no sample	<250	<56.0	no sample	<250	<56.0	no sample
LC-MS/MS positve ion pesticides	Nicosulfuron	12	ng/L	E4.32	E0.89	<12.0	<12.0	<12.0	E2.17	<12.0	no sample	E2.17	no sample	no sample	E2.17	<12.0	no sample	E2.17	<12.0	no sample
LC-MS/MS positve ion pesticides	Norflurazon	3.4	ng/L	<3.40	<3.40	<3.40	<3.40	<5	<5	<3.40	no sample	<5	no sample	no sample	<5	<5	no sample	<5	<5	no sample
LC-MS/MS positve ion pesticides	Novaluron	50	ng/L	<50.0	<250	<250	<250	<50.0	<50.0	<50.0	no sample	<50.0	no sample	no sample	<50.0	<50.0	no sample	<50.0	<50.0	no sample
LC-MS/MS positve ion pesticides	O-Ethyl O-methyl S-propyl phosphorothioate	5	ng/L	<5.00	<5.00	<5.00	<5.00	<5.00	<5.00	<5.00	no sample	<5.00	no sample	no sample	<5.00	<5.00	no sample	<5.00	<5.00	no sample
LC-MS/MS positve ion pesticides	O-Ethyl S-methyl S-propyl phosphorodithioate	3	ng/L	<3.00	<3.00	<3.00	<3.00	<3.00	<5	<3.00	no sample	<5	no sample	no sample	<5	<3.00	no sample	<5	<3.00	no sample
LC-MS/MS positve ion pesticides	O-Ethyl S-propyl phosphorothioate	64	ng/L	<64.0	<250	<64.0	<64.0	<100	<64.0	<64.0	no sample	<64.0	no sample	no sample	<64.0	<64.0	no sample	<64.0	<64.0	no sample
LC-MS/MS positve ion pesticides	Omethoate	2	ng/L	<2.00	<2.5	<2.00	<2.00	<2.5	<5	<2.00	no sample	<5	no sample	no sample	<5	<2.00	no sample	<5	<2.00	no sample
LC-MS/MS positve ion pesticides	Orthosulfamuron	6	ng/L	<6.00	<25	<10	<25	<25	<6.00	<10	no sample	<6.00	no sample	no sample	<6.00	<10	no sample	<6.00	<10	no sample
LC-MS/MS positve ion pesticides	Oxamyl	2	ng/L	<2.00	<2.00	<250	<25	<25	<5	<50	no sample	<5	no sample	no sample	<5	<2.00	no sample	<5	<2.00	no sample
LC-MS/MS positve ion pesticides	Oxamyl oxime	5	ng/L	<25	<25	<5.00	<25	<5.00	<5.00	<25	no sample	<5.00	no sample	no sample	<5.00	<5.00	no sample	<5.00	<5.00	no sample
LC-MS/MS positve ion pesticides	Oxyfluorfen	500	ng/L	<1000	<500	<1000	<500	<500	<500	<500	no sample	<500	no sample	no sample	<500	<500	no sample	<500	<500	no sample
LC-MS/MS positve ion pesticides	Paraoxon	3.4	ng/L	<3.40	<3.40	<3.40	<3.40	<3.40	<5	<3.40	no sample	<5	no sample	no sample	<5	<3.40	no sample	<5	<3.40	no sample
LC-MS/MS positve ion pesticides	Pendimethalin	10	ng/L	<10.0	<10.0	<10.0	<10.0	<10.0	<10.0	<10.0	no sample	<10.0	no sample	no sample	<10.0	<10.0	no sample	<10.0	<10.0	no sample
LC-MS/MS positve ion pesticides	Phorate	11	ng/L	<11.0	<11.0	<11.0	<11.0	<11.0	<11.0	<11.0	no sample	<11.0	no sample	no sample	<11.0	<11.0	no sample	<11.0	<11.0	no sample
LC-MS/MS positve ion pesticides	Phorate oxon	55	ng/L	<100	<100	<100	<55.0	<55.0	<55.0	<55.0	no sample	<55.0	no sample	no sample	<55.0	<55.0	no sample	<55.0	<55.0	no sample
LC-MS/MS positve ion pesticides	Phorate oxon sulfone	20	ng/L	<20.0	<25	<50	<20.0	<20.0	<20.0	<50	no sample	<20.0	no sample	no sample	<20.0	<250	no sample	<20.0	<250	no sample
LC-MS/MS positve ion pesticides	Phorate oxon sulfoxide	7	ng/L	<7.00	<10	<7.00	<7.00	<10	<7.00	<10	no sample	<7.00	no sample	no sample	<7.00	<7.00	no sample	<7.00	<7.00	no sample
LC-MS/MS positve ion pesticides	Phorate sulfone	9	ng/L	<25	<10	<25	<36.0	<36.0	<36.0	<36.0	no sample	<36.0	no sample	no sample	<36.0	<36.0	no sample	<36.0	<36.0	no sample
LC-MS/MS positve ion pesticides	Phorate sulfoxide	4.6	ng/L	<4.60	<4.60	<4.60	<4.60	<5	<5	<4.60	no sample	<5	no sample	no sample	<5	<4.60	no sample	<5	<4.60	no sample
LC-MS/MS positve ion pesticides	Phthalazinone	15	ng/L	<15.0	<15.0	<50	<15.0	<25	<15.0	<15.0	no sample	<15.0	no sample	no sample	<15.0	<25	no sample	<15.0	<25	no sample
LC-MS/MS positve ion pesticides	Piperonyl butoxide	25	ng/L	<60.0	<60.0	<60.0	<60.0	<60.0	<60.0	<60.0	no sample	<60.0	no sample	no sample	<60.0	<60.0	no sample	<60.0	<60.0	no sample
LC-MS/MS positve ion pesticides	Profenofos	3	ng/L	<3.00	<3.00	<3.00	<3.00	<3.00	<5	<3.00	no sample	<5	no sample	no sample	<5	<5	no sample	<5	<5	no sample
LC-MS/MS positve ion pesticides	Prometon	4	ng/L	<4.00	<4.00	<4.00	<4.00	<4.00	<4.00	0.81	no sample	<4.00	no sample	no sample	<4.00	<4.00	no sample	<4.00	<4.00	no sample
LC-MS/MS positve ion pesticides	Prometryn	4.2	ng/L	<4.20	<4.20	<4.20	<4.20	<4.20	<4.20	<4.20	no sample	<4.20	no sample	no sample	<4.20	<4.20	no sample	<4.20	<4.20	no sample
LC-MS/MS positve ion pesticides	Pronamide (Propyzamide)	2.4	ng/L	<2.40	<2.40	<2.40	<2.5	<25	<5	<2.40	no sample	<5	no sample	no sample	<5	<10	no sample	<5	<10	no sample
LC-MS/MS positve ion pesticides	Propanil	12	ng/L	<12.0	<12.0	<12.0	<12.0	<25	<12.0	<12.0	no sample	<12.0	no sample	no sample	<12.0	<12.0	no sample	<12.0	<12.0	no sample
LC-MS/MS positve ion pesticides	Propargite	2	ng/L	<2.00	<2.00	<2.00	<2.5	<2.5	<5	<2.00	no sample	<5	no sample	no sample	<5	<5	no sample	<5	<5	no sample
LC-MS/MS positve ion pesticides	Propazine	3.2	ng/L	1.63	0.79	<3.20	<3.20	<3.20	<5	<3.20	no sample	<5	no sample	no sample	<5	<3.20	no sample	<5	<3.20	no sample
LC-MS/MS positve ion pesticides	Propiconazole	6	ng/L	<10	<6.00	<6.00	<10	<6.00	<6.00	<6.00	no sample	<6.00	no sample	no sample	<6.00	<6.00	no sample	<6.00	<6.00	no sample
LC-MS/MS positve ion pesticides	Propoxur	3.2	ng/L	<3.20	<3.20	<250	<3.20	<3.20	<5	<3.20	no sample	<5	no sample	no sample	<5	<3.20	no sample	<5	<3.20	no sample
LC-MS/MS positve ion pesticides	Prosulfuron	10	ng/L	<10.0	<25	<10.0	<25	<25	<10.0	<10.0	no sample	<10.0	no sample	no sample	<10.0	<10.0	no sample	<10.0	<10.0	no sample
LC-MS/MS positve ion pesticides	Pyraclostrobin	2.4	ng/L	<2.40	<2.5	<2.40	<2.40	<2.40	<5	<2.40	no sample	<5	no sample	no sample	<5	<2.40	no sample	<5	<2.40	no sample
LC-MS/MS positve ion pesticides	Pyridaben	2.4	ng/L	<2.40	<2.40	<2.40	<2.40	<2.5	0.63	<2.40	no sample	0.63	no sample	no sample	0.63	<2.40	no sample	0.63	<2.40	no sample
LC-MS/MS positve ion pesticides	Pyrimidinol (2-Isopropyl-6-methyl-4-pyrimidinol)	8	ng/L	<20.0	<20.0	<20.0	<8.00	<8.00	<8.00	<8.00	no sample	<8.00	no sample	no sample	<8.00	<8.00	no sample	<8.00	<8.00	no sample
LC-MS/MS positve ion pesticides	Pyriproxyfen	3	ng/L	<3.0	<3.0	<3.0	<3.00	<3.00	<5	<3.00	no sample	<5	no sample	no sample	<5	<3.00	no sample	<5	<3.00	no sample
LC-MS/MS positve ion pesticides	Siduron	5	ng/L	<5.00	<5.00	<5.00	<5.00	<5.00	<5.00	<5.00	no sample	<5.00	no sample	no sample	<5.00	<5.00	no sample	<5.00	<5.00	no sample
LC-MS/MS positve ion pesticides	Simazine	7.2	ng/L	<7.20	<7.20	<7.20	<7.20	<25	<7.20	<7.20	no sample	<7.20	no sample	no sample	<7.20	<7.20	no sample	<7.20	<7.20	no sample
LC-MS/MS positve ion pesticides	Sulfometuron-methyl	4	ng/L	<4.00	<4.00	E0.42	<4.00	<4.00	<4.00	<4.00	no sample	<4.00	no sample	no sample	<4.00	<4.00	no sample	<4.00	<4.00	no sample
LC-MS/MS positve ion pesticides	Sulfosulfuron	11	ng/L	<11.0	<11.0	<11.0	<11.0	<25	<11.0	<11.0	no sample	<11.0	no sample	no sample	<11.0	<11.0	no sample	<11.0	<11.0	no sample
LC-MS/MS positve ion pesticides	Tebuconazole	5	ng/L	<5.00	<10	<5.00	<15.0	<15.0	<15.0	<15.0	no sample	<15.0	no sample	no sample	<15.0	<15.0	no sample	<15.0	<15.0	no sample
LC-MS/MS positve ion pesticides	Tebufenozide	2	ng/L	<2.00	0.48	<2.00	<2.00	<2.00	<5	<2.00	no sample	<5	no sample	no sample	<5	<2.00	no sample	<5	<2.00	no sample
LC-MS/MS positve ion pesticides	Tebupirimfos	2	ng/L	<2.00	<2.00	<2.00	<2.00	<2.5	<5	<2.00	no sample	<5	no sample	no sample	<5	<2.5	no sample	<5	<2.5	no sample
LC-MS/MS positve ion pesticides	Tebupirimfos oxon	2	ng/L	<2.00	<2.00	<2.00	<2.00	<2.5	<5	<2.00	no sample	<5	no sample	no sample	<5	<2.00	no sample	<5	<2.00	no sample
LC-MS/MS positve ion pesticides	Tebuthiuron	3	ng/L	<3.00	<3.00	<3.00	<3.00	<3.00	<5	<3.00	no sample	<5	no sample	no sample	<5	<3.00	no sample	<5	<3.00	no sample
LC-MS/MS positve ion pesticides	Tebuthiuron TP 104	5.6	ng/L	<10	<5.60	<5.60	<5.60	<5.60	<5.60	<5.60	no sample	<5.60	no sample	no sample	<5.60	<5.60	no sample	<5.60	<5.60	no sample
LC-MS/MS positve ion pesticides	Tebuthiuron TP 106	76	ng/L	<76.0	<76.0	<76.0	no sample	no sample	no sample	no sample	no sample	no sample	no sample	no sample	no sample	no sample	no sample	no sample	no sample	no sample
LC-MS/MS positve ion pesticides	Tebuthiuron TP 108	10	ng/L	<10.0	<10.0	<10.0	<10.0	<10.0	<10.0	<10.0	no sample	<10.0	no sample	no sample	<10.0	<10.0	no sample	<10.0	<10.0	no sample
LC-MS/MS positve ion pesticides	Tebuthiuron TP 109 (OH)	38	ng/L	<38.0	<38.0	<38.0	<100	<100	<38.0	<50	no sample	<38.0	no sample	no sample	<38.0	<38.0	no sample	<38.0	<38.0	no sample
LC-MS/MS positve ion pesticides	Tebuthurion TP 109	11	ng/L	<11.0	<11.0	<11.0	<11.0	<25	<11.0	<11.0	no sample	<11.0	no sample	no sample	<11.0	<11.0	no sample	<11.0	<11.0	no sample
LC-MS/MS positve ion pesticides	Terbacil	21	ng/L	<25	<25	<21.0	<25	<21.0	<21.0	<21.0	no sample	<21.0	no sample	no sample	<21.0	<21.0	no sample	<21.0	<21.0	no sample
LC-MS/MS positve ion pesticides	Terbufos	6.8	ng/L	<6.80	<6.80	<6.80	<6.80	<6.80	<6.80	<6.80	no sample	<6.80	no sample	no sample	<6.80	<10	no sample	<6.80	<10	no sample
LC-MS/MS positve ion pesticides	Terbufos oxon	4	ng/L	<4.00	<4.00	<4.00	<4.00	<4.00	<4.00	<4.00	no sample	<4.00	no sample	no sample	<4.00	<4.00	no sample	<4.00	<4.00	no sample
LC-MS/MS positve ion pesticides	Terbufos oxon sulfone	11	ng/L	<11.0	<11.0	<11.0	<11.0	<11.0	<11.0	<50	no sample	<11.0	no sample	no sample	<11.0	<11.0	no sample	<11.0	<11.0	no sample
LC-MS/MS positve ion pesticides	Terbufos oxon sulfoxide	4	ng/L	<4.00	<4.00	<4.00	<10	<4.00	<4.00	<4.00	no sample	<4.00	no sample	no sample	<4.00	<4.00	no sample	<4.00	<4.00	no sample
LC-MS/MS positve ion pesticides	Terbufos sulfone	11	ng/L	<11.0	<25	<25	<250	<25	<25	<11.0	no sample	<25	no sample	no sample	<25	<25	no sample	<25	<25	no sample
LC-MS/MS positve ion pesticides	Terbufos sulfoxide	3	ng/L	<3.00	<3.00	<3.00	<3.00	<3.00	<5	<3.00	no sample	<5	no sample	no sample	<5	<3.00	no sample	<5	<3.00	no sample
LC-MS/MS positve ion pesticides	Terbuthylazine	3.6	ng/L	<3.60	<3.60	<3.60	<5	<25	<5	<3.60	no sample	<5	no sample	no sample	<5	<3.60	no sample	<5	<3.60	no sample
LC-MS/MS positve ion pesticides	Tetraconazole	7	ng/L	<7.00	<7.00	<10	<10	<7.00	<7.00	<7.00	no sample	<7.00	no sample	no sample	<7.00	<7.00	no sample	<7.00	<7.00	no sample
LC-MS/MS positve ion pesticides	Thiobencarb	4.2	ng/L	<4.20	<4.20	<4.20	<4.20	<4.20	<4.20	<4.20	no sample	<4.20	no sample	no sample	<4.20	<4.20	no sample	<4.20	<4.20	no sample
LC-MS/MS positve ion pesticides	trans-Permethrin	3.8	ng/L	<3.80	<3.80	<3.80	<3.80	<5	<5	<3.80	no sample	<5	no sample	no sample	<5	<3.80	no sample	<5	<3.80	no sample
LC-MS/MS positve ion pesticides	Triallate	12	ng/L	<12.0	<25	<12.0	<25	<25	<12.0	<12.0	no sample	<12.0	no sample	no sample	<12.0	<12.0	no sample	<12.0	<12.0	no sample
LC-MS/MS positve ion pesticides	Tribuphos	2	ng/L	<2.00	<2.00	<2.00	<2.00	<2.00	<5	<2.00	no sample	<5	no sample	no sample	<5	<2.00	no sample	<5	<2.00	no sample
LC-MS/MS positve ion pesticides	Trifloxystrobin	2.8	ng/L	<2.80	<2.80	<2.80	<2.80	<2.80	<5	<2.80	no sample	<5	no sample	no sample	<5	<2.80	no sample	<5	<2.80	no sample
Notes:
E, estimated concentration with reduced precision and accuracy caused by concentration values outside the calibration range
U-DLTD, Unable to determine because of matrix interference
X-DLTD, Questionable results from quality control (QC) sample, only applicable to QC samples, data excluded from statistics, known cause
GC/MS, gas chromatography/mass spectrometry
LC-MS/MS, liquid chromatography-tandem mass spectrometry
HPLC-MS/MS, high pressure liquid chromatography-tandem mass spectrometry

## Sheet: Table SI-3 Matrix Spikes
Table SI-3. Laboratory quality-control recoveries (in percent) from organic analyses of reagent-spike samples typically analyzed once every ten field samples. Sorted alphabetically by analytical method then by parameter name.
Analytical Method	Chemical Name	Units	Effluent Irrigation-blank 8-29-2018 10:01	Effluent Irrigation 9-10-2018 13:00	Effluent Irrigation 9-17-2018 13:30	Effluent Irrigation 7-22-2019 10:00	Effluent Irrigation-blank 8-7-2019 12:01	Irrigated-Ag 4-23-2019 09:30	Irrigated-Ag 8-30-2019 10:00	Irrigated-Ag 9-13-2019 01:00	Non-Irrigated-Ag 4-23-2019 10:17	Non-Irrigated-Ag 9-21-2019 09:00	Non-Irrigated-Ag 10-26-2019 01:00	Surface Water 4-23-2019 07:30	Surface Water 8-27-2019 08:30	Surface Water 9-13-2019 07:30	Urban Stormwater 4-23-2019 08:30	Urban Stormwater 8-27-2019 02:00	Urban Stormwater 9-13-2019 01:00
GC/MS halogenated chemicals	1,2-bis(2,4,6-Tribromophenoxy)ethane	%	61	50	53	no sample	no sample	no sample	no sample	no sample	no sample	no sample	no sample	no sample	no sample	no sample	no sample	no sample	no sample
GC/MS halogenated chemicals	Benfluralin	%	30	46	25	no sample	no sample	no sample	no sample	no sample	no sample	no sample	no sample	no sample	no sample	no sample	no sample	no sample	no sample
GC/MS halogenated chemicals	Chlordane, cis	%	94	110	88	no sample	no sample	no sample	no sample	no sample	no sample	no sample	no sample	no sample	no sample	no sample	no sample	no sample	no sample
GC/MS halogenated chemicals	Chlorpyrifos	%	91	110	90	no sample	no sample	no sample	no sample	no sample	no sample	no sample	no sample	no sample	no sample	no sample	no sample	no sample	no sample
GC/MS halogenated chemicals	Cyfluthrin	%	E190	E200	E170	no sample	no sample	no sample	no sample	no sample	no sample	no sample	no sample	no sample	no sample	no sample	no sample	no sample	no sample
GC/MS halogenated chemicals	Cyhalothrin	%	120	140	120	no sample	no sample	no sample	no sample	no sample	no sample	no sample	no sample	no sample	no sample	no sample	no sample	no sample	no sample
GC/MS halogenated chemicals	DCPA (Dacthal)	%	89	110	94	no sample	no sample	no sample	no sample	no sample	no sample	no sample	no sample	no sample	no sample	no sample	no sample	no sample	no sample
GC/MS halogenated chemicals	DDD, p,p'	%	94	88	82	no sample	no sample	no sample	no sample	no sample	no sample	no sample	no sample	no sample	no sample	no sample	no sample	no sample	no sample
GC/MS halogenated chemicals	DDE, p,p'	%	91	110	87	no sample	no sample	no sample	no sample	no sample	no sample	no sample	no sample	no sample	no sample	no sample	no sample	no sample	no sample
GC/MS halogenated chemicals	DDT, p,p'	%	130	130	110	no sample	no sample	no sample	no sample	no sample	no sample	no sample	no sample	no sample	no sample	no sample	no sample	no sample	no sample
GC/MS halogenated chemicals	Dechlorane plus	%	41	45	44	no sample	no sample	no sample	no sample	no sample	no sample	no sample	no sample	no sample	no sample	no sample	no sample	no sample	no sample
GC/MS halogenated chemicals	Desulfinylfipronil	%	140	170	140	no sample	no sample	no sample	no sample	no sample	no sample	no sample	no sample	no sample	no sample	no sample	no sample	no sample	no sample
GC/MS halogenated chemicals	Dieldrin	%	100	120	98	no sample	no sample	no sample	no sample	no sample	no sample	no sample	no sample	no sample	no sample	no sample	no sample	no sample	no sample
GC/MS halogenated chemicals	Endosulfan I	%	96	110	94	no sample	no sample	no sample	no sample	no sample	no sample	no sample	no sample	no sample	no sample	no sample	no sample	no sample	no sample
GC/MS halogenated chemicals	Endosulfan II, wu	%	110	120	100	no sample	no sample	no sample	no sample	no sample	no sample	no sample	no sample	no sample	no sample	no sample	no sample	no sample	no sample
GC/MS halogenated chemicals	Endosulfan Sulfate, wu	%	120	130	110	no sample	no sample	no sample	no sample	no sample	no sample	no sample	no sample	no sample	no sample	no sample	no sample	no sample	no sample
GC/MS halogenated chemicals	Fipronil Sulfide	%	170	200	160	no sample	no sample	no sample	no sample	no sample	no sample	no sample	no sample	no sample	no sample	no sample	no sample	no sample	no sample
GC/MS halogenated chemicals	Hexachlorobenzene (HCB)	%	88	97	89	no sample	no sample	no sample	no sample	no sample	no sample	no sample	no sample	no sample	no sample	no sample	no sample	no sample	no sample
GC/MS halogenated chemicals	Nonachlor, cis	%	92	99	87	no sample	no sample	no sample	no sample	no sample	no sample	no sample	no sample	no sample	no sample	no sample	no sample	no sample	no sample
GC/MS halogenated chemicals	Octachlorostyrene	%	80	74	63	no sample	no sample	no sample	no sample	no sample	no sample	no sample	no sample	no sample	no sample	no sample	no sample	no sample	no sample
GC/MS halogenated chemicals	Oxychlordane	%	97	110	90	no sample	no sample	no sample	no sample	no sample	no sample	no sample	no sample	no sample	no sample	no sample	no sample	no sample	no sample
GC/MS halogenated chemicals	Oxyfluorfen	%	97	120	98	no sample	no sample	no sample	no sample	no sample	no sample	no sample	no sample	no sample	no sample	no sample	no sample	no sample	no sample
GC/MS halogenated chemicals	Pendimethalin	%	42	54	43	no sample	no sample	no sample	no sample	no sample	no sample	no sample	no sample	no sample	no sample	no sample	no sample	no sample	no sample
GC/MS halogenated chemicals	Pentabromotoluene	%	84	86	81	no sample	no sample	no sample	no sample	no sample	no sample	no sample	no sample	no sample	no sample	no sample	no sample	no sample	no sample
GC/MS halogenated chemicals	Pentachloroanisole (PCA)	%	92	110	98	no sample	no sample	no sample	no sample	no sample	no sample	no sample	no sample	no sample	no sample	no sample	no sample	no sample	no sample
GC/MS halogenated chemicals	Pentachloronitrobenzene	%	58	74	70	no sample	no sample	no sample	no sample	no sample	no sample	no sample	no sample	no sample	no sample	no sample	no sample	no sample	no sample
GC/MS halogenated chemicals	Polybrominated diphenyl ether 100	%	130	88	92	no sample	no sample	no sample	no sample	no sample	no sample	no sample	no sample	no sample	no sample	no sample	no sample	no sample	no sample
GC/MS halogenated chemicals	Polybrominated diphenyl ether 138	%	61	54	60	no sample	no sample	no sample	no sample	no sample	no sample	no sample	no sample	no sample	no sample	no sample	no sample	no sample	no sample
GC/MS halogenated chemicals	Polybrominated diphenyl ether 153	%	71	60	66	no sample	no sample	no sample	no sample	no sample	no sample	no sample	no sample	no sample	no sample	no sample	no sample	no sample	no sample
GC/MS halogenated chemicals	Polybrominated diphenyl ether 154	%	86	66	69	no sample	no sample	no sample	no sample	no sample	no sample	no sample	no sample	no sample	no sample	no sample	no sample	no sample	no sample
GC/MS halogenated chemicals	Polybrominated diphenyl ether 183	%	51	46	49	no sample	no sample	no sample	no sample	no sample	no sample	no sample	no sample	no sample	no sample	no sample	no sample	no sample	no sample
GC/MS halogenated chemicals	Polybrominated diphenyl ether 47	%	180	110	120	no sample	no sample	no sample	no sample	no sample	no sample	no sample	no sample	no sample	no sample	no sample	no sample	no sample	no sample
GC/MS halogenated chemicals	Polybrominated diphenyl ether 66	%	110	94	100	no sample	no sample	no sample	no sample	no sample	no sample	no sample	no sample	no sample	no sample	no sample	no sample	no sample	no sample
GC/MS halogenated chemicals	Polybrominated diphenyl ether 71	%	95	94	94	no sample	no sample	no sample	no sample	no sample	no sample	no sample	no sample	no sample	no sample	no sample	no sample	no sample	no sample
GC/MS halogenated chemicals	Polybrominated diphenyl ether 85	%	91	78	84	no sample	no sample	no sample	no sample	no sample	no sample	no sample	no sample	no sample	no sample	no sample	no sample	no sample	no sample
GC/MS halogenated chemicals	Polybrominated diphenyl ether 99	%	120	87	90	no sample	no sample	no sample	no sample	no sample	no sample	no sample	no sample	no sample	no sample	no sample	no sample	no sample	no sample
GC/MS halogenated chemicals	Polychlorinated biphenyl 101	%	94	95	81	no sample	no sample	no sample	no sample	no sample	no sample	no sample	no sample	no sample	no sample	no sample	no sample	no sample	no sample
GC/MS halogenated chemicals	Polychlorinated biphenyl 110	%	100	96	86	no sample	no sample	no sample	no sample	no sample	no sample	no sample	no sample	no sample	no sample	no sample	no sample	no sample	no sample
GC/MS halogenated chemicals	Polychlorinated biphenyl 118	%	93	93	84	no sample	no sample	no sample	no sample	no sample	no sample	no sample	no sample	no sample	no sample	no sample	no sample	no sample	no sample
GC/MS halogenated chemicals	Polychlorinated biphenyl 138	%	88	89	82	no sample	no sample	no sample	no sample	no sample	no sample	no sample	no sample	no sample	no sample	no sample	no sample	no sample	no sample
GC/MS halogenated chemicals	Polychlorinated biphenyl 146	%	86	88	77	no sample	no sample	no sample	no sample	no sample	no sample	no sample	no sample	no sample	no sample	no sample	no sample	no sample	no sample
GC/MS halogenated chemicals	Polychlorinated biphenyl 149	%	90	90	78	no sample	no sample	no sample	no sample	no sample	no sample	no sample	no sample	no sample	no sample	no sample	no sample	no sample	no sample
GC/MS halogenated chemicals	Polychlorinated biphenyl 151	%	88	90	78	no sample	no sample	no sample	no sample	no sample	no sample	no sample	no sample	no sample	no sample	no sample	no sample	no sample	no sample
GC/MS halogenated chemicals	Polychlorinated biphenyl 170	%	79	79	71	no sample	no sample	no sample	no sample	no sample	no sample	no sample	no sample	no sample	no sample	no sample	no sample	no sample	no sample
GC/MS halogenated chemicals	Polychlorinated biphenyl 174	%	82	82	74	no sample	no sample	no sample	no sample	no sample	no sample	no sample	no sample	no sample	no sample	no sample	no sample	no sample	no sample
GC/MS halogenated chemicals	Polychlorinated biphenyl 177	%	81	83	74	no sample	no sample	no sample	no sample	no sample	no sample	no sample	no sample	no sample	no sample	no sample	no sample	no sample	no sample
GC/MS halogenated chemicals	Polychlorinated biphenyl 180	%	78	79	70	no sample	no sample	no sample	no sample	no sample	no sample	no sample	no sample	no sample	no sample	no sample	no sample	no sample	no sample
GC/MS halogenated chemicals	Polychlorinated biphenyl 183	%	80	81	70	no sample	no sample	no sample	no sample	no sample	no sample	no sample	no sample	no sample	no sample	no sample	no sample	no sample	no sample
GC/MS halogenated chemicals	Polychlorinated biphenyl 187	%	79	81	71	no sample	no sample	no sample	no sample	no sample	no sample	no sample	no sample	no sample	no sample	no sample	no sample	no sample	no sample
GC/MS halogenated chemicals	Polychlorinated biphenyl 194	%	66	67	60	no sample	no sample	no sample	no sample	no sample	no sample	no sample	no sample	no sample	no sample	no sample	no sample	no sample	no sample
GC/MS halogenated chemicals	Polychlorinated biphenyl 206	%	56	58	53	no sample	no sample	no sample	no sample	no sample	no sample	no sample	no sample	no sample	no sample	no sample	no sample	no sample	no sample
GC/MS halogenated chemicals	Polychlorinated biphenyl 49	%	E80	E96	E77	no sample	no sample	no sample	no sample	no sample	no sample	no sample	no sample	no sample	no sample	no sample	no sample	no sample	no sample
GC/MS halogenated chemicals	Polychlorinated biphenyl 52	%	E100	E100	E78	no sample	no sample	no sample	no sample	no sample	no sample	no sample	no sample	no sample	no sample	no sample	no sample	no sample	no sample
GC/MS halogenated chemicals	Polychlorinated biphenyl 70	%	92	97	83	no sample	no sample	no sample	no sample	no sample	no sample	no sample	no sample	no sample	no sample	no sample	no sample	no sample	no sample
GC/MS halogenated chemicals	Tefluthrin	%	73	110	92	no sample	no sample	no sample	no sample	no sample	no sample	no sample	no sample	no sample	no sample	no sample	no sample	no sample	no sample
GC/MS halogenated chemicals	Tetradifon	%	90	98	92	no sample	no sample	no sample	no sample	no sample	no sample	no sample	no sample	no sample	no sample	no sample	no sample	no sample	no sample
GC/MS halogenated chemicals	trans-Chlordane	%	94	110	90	no sample	no sample	no sample	no sample	no sample	no sample	no sample	no sample	no sample	no sample	no sample	no sample	no sample	no sample
GC/MS halogenated chemicals	trans-Nonachlor	%	90	100	87	no sample	no sample	no sample	no sample	no sample	no sample	no sample	no sample	no sample	no sample	no sample	no sample	no sample	no sample
GC/MS halogenated chemicals	Triclosan, methyl-	%	98	110	100	no sample	no sample	no sample	no sample	no sample	no sample	no sample	no sample	no sample	no sample	no sample	no sample	no sample	no sample
GC/MS halogenated chemicals	Trifluralin	%	53	81	33	no sample	no sample	no sample	no sample	no sample	no sample	no sample	no sample	no sample	no sample	no sample	no sample	no sample	no sample
GC/MS semi-volatile chemicals	1,2,4-Trichlorobenzene, wu, LLE GCMS	%	80.5	71.8	71.8	75.8	75.7	no sample	76.2	74.8	no sample	no sample	no sample	no sample	79.9	74.8	no sample	79.9	74.8
GC/MS semi-volatile chemicals	1,2-Dichlorobenzene, wu, LLE GCMS	%	76.1	66.3	66.3	77.8	74.6	no sample	75.6	72.2	no sample	no sample	no sample	no sample	77.2	72.2	no sample	77.2	72.2
GC/MS semi-volatile chemicals	1,2-Diphenylhydrazine, wu, LLE GCMS	%	105	106	106	97.8	101	no sample	105	105	no sample	no sample	no sample	no sample	101	105	no sample	101	105
GC/MS semi-volatile chemicals	1,3-Dichlorobenzene, wu, LLE GCMS	%	71.8	59.6	59.6	72.3	71.9	no sample	71.4	67.2	no sample	no sample	no sample	no sample	72.3	67.2	no sample	72.3	67.2
GC/MS semi-volatile chemicals	1,4-Dichlorobenzene, wu, LLE GCMS	%	73.3	61.9	61.9	73	73.4	no sample	72.4	69.5	no sample	no sample	no sample	no sample	73.9	69.5	no sample	73.9	69.5
GC/MS semi-volatile chemicals	2,4,6-Trichlorophenol, wu, LLE GCMS	%	92.7	96.8	96.8	95.2	100	no sample	94.9	94.3	no sample	no sample	no sample	no sample	101	94.3	no sample	101	94.3
GC/MS semi-volatile chemicals	2,4-Dichlorophenol, wu, LLE GCMS	%	99.2	101	101	90.6	90.3	no sample	86.3	91.6	no sample	no sample	no sample	no sample	98.8	91.6	no sample	98.8	91.6
GC/MS semi-volatile chemicals	2,4-Dimethylphenol, wu, LLE GCMS	%	36.3	88.7	88.7	27.9	15.4	no sample	80.8	20.2	no sample	no sample	no sample	no sample	60.4	20.2	no sample	60.4	20.2
GC/MS semi-volatile chemicals	2,4-Dinitrophenol, wu, LLE GCMS	%	80	76	76	90	55	no sample	9	69	no sample	no sample	no sample	no sample	79	69	no sample	79	69
GC/MS semi-volatile chemicals	2,4-Dinitrotoluene, wu, LLE GCMS	%	107	112	112	122	117	no sample	116	105	no sample	no sample	no sample	no sample	123	105	no sample	123	105
GC/MS semi-volatile chemicals	2,6-Dinitrotoluene, wu, LLE GCMS	%	104	112	112	111	114	no sample	117	99.9	no sample	no sample	no sample	no sample	111	99.9	no sample	111	99.9
GC/MS semi-volatile chemicals	2-Chloronaphthalene, wu, LLE GCMS	%	86.5	80	80	85.6	91.4	no sample	86.4	87.1	no sample	no sample	no sample	no sample	91	87.1	no sample	91	87.1
GC/MS semi-volatile chemicals	2-Chlorophenol, wu, LLE GCMS	%	87	86.7	86.7	94.8	96.9	no sample	80.1	91.5	no sample	no sample	no sample	no sample	96.9	91.5	no sample	96.9	91.5
GC/MS semi-volatile chemicals	2-Nitrophenol, wu, LLE GCMS	%	107	108	108	99.1	104	no sample	99.1	95.6	no sample	no sample	no sample	no sample	101	95.6	no sample	101	95.6
GC/MS semi-volatile chemicals	3,3-Dichlorobenzidine, wu, LLE GCMS	%	9.67	91.5	91.5	no sample	no sample	no sample	no sample	no sample	no sample	no sample	no sample	no sample	no sample	no sample	no sample	no sample	no sample
GC/MS semi-volatile chemicals	4,6-Dinitro-2-methylphenol, wu, LLE GCMS	%	96	93	93	100	73	no sample	15	88	no sample	no sample	no sample	no sample	98	88	no sample	98	88
GC/MS semi-volatile chemicals	4-Bromophenylphenylether, wu, LLE GCMS	%	93.5	90.8	90.8	89.8	93.6	no sample	91.3	94.2	no sample	no sample	no sample	no sample	94.5	94.2	no sample	94.5	94.2
GC/MS semi-volatile chemicals	4-Chloro-3-methylphenol, wu, LLE GCMS	%	92.5	103	103	88.6	82.3	no sample	84.2	84.1	no sample	no sample	no sample	no sample	96.2	84.1	no sample	96.2	84.1
GC/MS semi-volatile chemicals	4-Chlorophenyl phenyl ether, wu, LLE GCMS	%	87.8	84.7	84.7	92.6	94.1	no sample	93.3	89.4	no sample	no sample	no sample	no sample	96.3	89.4	no sample	96.3	89.4
GC/MS semi-volatile chemicals	4-Nitrophenol, wu, LLE GCMS	%	69.8	87.2	87.2	82.4	78.6	no sample	59.7	81	no sample	no sample	no sample	no sample	99.3	81	no sample	99.3	81
GC/MS semi-volatile chemicals	Acenaphthene, wu, LLE GCMS	%	92.8	92	92	91.9	87.4	no sample	77.8	86.2	no sample	no sample	no sample	no sample	89.9	86.2	no sample	89.9	86.2
GC/MS semi-volatile chemicals	Acenaphthylene, wu, LLE GCMS	%	81.9	86.8	86.8	62.7	72.3	no sample	68.1	70.8	no sample	no sample	no sample	no sample	77.7	70.8	no sample	77.7	70.8
GC/MS semi-volatile chemicals	Anthracene, wu, LLE GCMS	%	90.7	95.1	95.1	88.5	87.4	no sample	94.6	88.9	no sample	no sample	no sample	no sample	87.6	88.9	no sample	87.6	88.9
GC/MS semi-volatile chemicals	Benz[a]anthracene, wu, LLE GCMS	%	91.6	88.3	88.3	99.4	101	no sample	102	97.3	no sample	no sample	no sample	no sample	101	97.3	no sample	101	97.3
GC/MS semi-volatile chemicals	Benzo[a]pyrene, wu, LLE GCMS	%	81.3	78.9	78.9	99.3	101	no sample	114	99.4	no sample	no sample	no sample	no sample	96.8	99.4	no sample	96.8	99.4
GC/MS semi-volatile chemicals	Benzo[b]fluoranthene, wu, LLE GCMS	%	E86.4	E79.3	E79.3	E106	E112	no sample	E131	E107	no sample	no sample	no sample	no sample	E111	E107	no sample	E111	E107
GC/MS semi-volatile chemicals	Benzo[ghi]perylene, wu, LLE GCMS	%	54.7	61.8	61.8	89.1	81.3	no sample	29	93.7	no sample	no sample	no sample	no sample	92.5	93.7	no sample	92.5	93.7
GC/MS semi-volatile chemicals	Benzo[k]fluoranthene, wu, LLE GCMS	%	E82.6	E77.4	E77.4	E110	E110	no sample	E127	E111	no sample	no sample	no sample	no sample	E112	E111	no sample	E112	E111
GC/MS semi-volatile chemicals	bis(2-Chloroethoxy)methane, wu, LLE GCMS	%	104	105	105	98.5	103	no sample	102	96	no sample	no sample	no sample	no sample	100	96	no sample	100	96
GC/MS semi-volatile chemicals	bis(2-Chloroethyl)ether, wu, LLE GCMS	%	96.1	94.6	94.6	100	101	no sample	98.8	95.9	no sample	no sample	no sample	no sample	98.4	95.9	no sample	98.4	95.9
GC/MS semi-volatile chemicals	bis(2-Chloroisopropyl) ether, wu, LLE GCMS	%	96.7	91.6	91.6	98.9	99	no sample	94.8	93.9	no sample	no sample	no sample	no sample	95.5	93.9	no sample	95.5	93.9
GC/MS semi-volatile chemicals	bis(2-Ethylhexyl) phthalate, Wat,Unf,LLE GCMS	%	63.3	58	58	66.1	82.8	no sample	60.7	67.2	no sample	no sample	no sample	no sample	372	67.2	no sample	372	67.2
GC/MS semi-volatile chemicals	Butylbenzyl phthalate, wu, LLE GCMS	%	130	135	135	125	146	no sample	136	107	no sample	no sample	no sample	no sample	123	107	no sample	123	107
GC/MS semi-volatile chemicals	Chrysene, wu, LLE GCMS	%	91	82.5	82.5	91.9	95.4	no sample	89.8	94	no sample	no sample	no sample	no sample	98.3	94	no sample	98.3	94
GC/MS semi-volatile chemicals	Dibenz[a,h]anthracene, wu, LLE GCMS	%	46.3	52.7	52.7	75.7	77.3	no sample	30.6	86.3	no sample	no sample	no sample	no sample	81.8	86.3	no sample	81.8	86.3
GC/MS semi-volatile chemicals	Diethyl phthalate, wu, LLE GCMS	%	99.5	108	108	104	102	no sample	96.2	97.3	no sample	no sample	no sample	no sample	111	97.3	no sample	111	97.3
GC/MS semi-volatile chemicals	Dimethyl phthalate, wu, LLE GCMS	%	96.5	98.9	98.9	105	106	no sample	91	94.1	no sample	no sample	no sample	no sample	104	94.1	no sample	104	94.1
GC/MS semi-volatile chemicals	Di-n-butyl phthalate, wu, LLE GCMS	%	116	119	119	119	128	no sample	117	106	no sample	no sample	no sample	no sample	125	106	no sample	125	106
GC/MS semi-volatile chemicals	Di-n-octyl phthalate, wu, LLE GCMS	%	51	48.6	48.6	65.1	84.4	no sample	101	62.3	no sample	no sample	no sample	no sample	74.3	62.3	no sample	74.3	62.3
GC/MS semi-volatile chemicals	Fluoranthene, wu, LLE GCMS	%	97.8	100	100	98.1	105	no sample	104	96.6	no sample	no sample	no sample	no sample	109	96.6	no sample	109	96.6
GC/MS semi-volatile chemicals	Fluorene, wu, LLE GCMS	%	94.1	90.4	90.4	98.1	98.5	no sample	94.6	92.2	no sample	no sample	no sample	no sample	98.3	92.2	no sample	98.3	92.2
GC/MS semi-volatile chemicals	Hexachlorobenzene, wu, LLE GCMS	%	86.7	78.3	78.3	81.4	85.5	no sample	82.9	89.4	no sample	no sample	no sample	no sample	90.2	89.4	no sample	90.2	89.4
GC/MS semi-volatile chemicals	Hexachlorobutadiene, wu, LLE GCMS	%	61.9	46.4	46.4	61.4	61.4	no sample	61.6	57.4	no sample	no sample	no sample	no sample	67.4	57.4	no sample	67.4	57.4
GC/MS semi-volatile chemicals	Hexachlorocyclopentadiene, wu, LLE GCMS	%	59.2	47.8	47.8	60.3	53.3	no sample	9.52	60.8	no sample	no sample	no sample	no sample	70.5	60.8	no sample	70.5	60.8
GC/MS semi-volatile chemicals	Hexachloroethane, wu, LLE GCMS	%	63.5	48.7	48.7	64.5	64.8	no sample	44.4	60.2	no sample	no sample	no sample	no sample	68.2	60.2	no sample	68.2	60.2
GC/MS semi-volatile chemicals	Indeno[1,2,3-cd]pyrene, wu, LLE GCMS	%	65.1	66.7	66.7	91.7	93	no sample	44.7	91.6	no sample	no sample	no sample	no sample	92.8	91.6	no sample	92.8	91.6
GC/MS semi-volatile chemicals	Isophorone, wu, LLE GCMS	%	111	116	116	107	111	no sample	110	101	no sample	no sample	no sample	no sample	106	101	no sample	106	101
GC/MS semi-volatile chemicals	Naphthalene, wu, LLE GCMS	%	92.4	87.9	87.9	84.2	88.7	no sample	83.1	84.7	no sample	no sample	no sample	no sample	89.8	84.7	no sample	89.8	84.7
GC/MS semi-volatile chemicals	Nitrobenzene, wu, LLE GCMS	%	110	110	110	100	102	no sample	111	98.3	no sample	no sample	no sample	no sample	102	98.3	no sample	102	98.3
GC/MS semi-volatile chemicals	N-Nitrosodimethylamine, wu, LLE GCMS	%	59.5	80.5	80.5	81.2	79.6	no sample	66.6	85.8	no sample	no sample	no sample	no sample	83.8	85.8	no sample	83.8	85.8
GC/MS semi-volatile chemicals	N-Nitrosodi-n-propylamine, wu, LLE GCMS	%	107	110	110	114	120	no sample	118	110	no sample	no sample	no sample	no sample	105	110	no sample	105	110
GC/MS semi-volatile chemicals	N-Nitrosodiphenylamine, wu, LLE GCMS	%	98.2	100	100	125	128	no sample	156	136	no sample	no sample	no sample	no sample	118	136	no sample	118	136
GC/MS semi-volatile chemicals	Pentachlorophenol, wu, LLE GCMS	%	107	122	122	110	106	no sample	74.4	96.9	no sample	no sample	no sample	no sample	109	96.9	no sample	109	96.9
GC/MS semi-volatile chemicals	Phenanthrene, wu, LLE GCMS	%	93.3	91.6	91.6	89.8	93	no sample	89.7	91.5	no sample	no sample	no sample	no sample	94.4	91.5	no sample	94.4	91.5
GC/MS semi-volatile chemicals	Phenol, wu, LLE GCMS	%	57.9	63.8	63.8	67.1	66.5	no sample	40.6	74.7	no sample	no sample	no sample	no sample	77.6	74.7	no sample	77.6	74.7
GC/MS semi-volatile chemicals	Pyrene, wu, LLE GCMS	%	98.9	101	101	101	106	no sample	111	97	no sample	no sample	no sample	no sample	110	97	no sample	110	97
GC/MS waste-indicator chemicals	1,4-Dichlorobenzene	%	68.4	84	84	70.7	79.6	77.9	no sample	62.3	77.9	no sample	82.8	71.2	76.5	62.3	77.9	76.5	62.3
GC/MS waste-indicator chemicals	1-Methylnaphthalene	%	41.1	52.1	52.1	86.1	92	86.6	no sample	88.4	86.6	no sample	93	85.5	93.9	88.4	86.6	93.9	88.4
GC/MS waste-indicator chemicals	2,2',4,4'-Tetrabromodiphenyl ether	%	E31.5	E37.9	E37.9	E80.4	E101	E90.9	no sample	E91.1	E90.9	no sample	E95.1	E103	E90.9	E91.1	E90.9	E90.9	E91.1
GC/MS waste-indicator chemicals	2,6-Dimethylnaphthalene	%	36.8	49.8	49.8	84.1	89.9	87.4	no sample	84.8	87.4	no sample	92.5	82.6	92.9	84.8	87.4	92.9	84.8
GC/MS waste-indicator chemicals	2-Methylnaphthalene	%	39.8	48.6	48.6	86.4	91.2	86.6	no sample	88.4	86.6	no sample	93.3	85.3	94.6	88.4	86.6	94.6	88.4
GC/MS waste-indicator chemicals	3,4-Dichlorophenyl isocyanate	%	U-DELETED	U-DELETED	U-DELETED	U-DELETED	U-DELETED	U-DELETED	no sample	U-DELETED	U-DELETED	no sample	U-DELETED	U-DELETED	U-DELETED	U-DELETED	U-DELETED	U-DELETED	U-DELETED
GC/MS waste-indicator chemicals	3-beta-Coprostanol	%	E49.6	E78.3	E78.3	E75.8	E98.1	E64.7	no sample	E105	E64.7	no sample	E64.4	E84.1	E113	E105	E64.7	E113	E105
GC/MS waste-indicator chemicals	3-Methyl-1H-indole (skatol)	%	46.5	56	56	84.4	105	99.2	no sample	95.3	99.2	no sample	93.2	24.3	92.7	95.3	99.2	92.7	95.3
GC/MS waste-indicator chemicals	3-tert-Butyl-4-hydroxyanisole (BHA)	%	E73.7	E93.3	E93.3	E41.7	E62.0	E87.4	no sample	E27.6	E87.4	no sample	E25.2	E17.3	E80.6	E27.6	E87.4	E80.6	E27.6
GC/MS waste-indicator chemicals	4-Cumylphenol	%	39.1	68.9	68.9	96.6	108	103	no sample	111	103	no sample	95.9	82.8	131	111	103	131	111
GC/MS waste-indicator chemicals	4-n-Octylphenol	%	U-DELETED	U-DELETED	U-DELETED	U-DELETED	U-DELETED	U-DELETED	no sample	U-DELETED	U-DELETED	no sample	U-DELETED	U-DELETED	U-DELETED	U-DELETED	U-DELETED	U-DELETED	U-DELETED
GC/MS waste-indicator chemicals	4-nonylphenol monoethoxylate - total (NP1EO)	%	U-DELETED	U-DELETED	U-DELETED	U-DELETED	U-DELETED	U-DELETED	no sample	U-DELETED	U-DELETED	no sample	U-DELETED	U-DELETED	U-DELETED	U-DELETED	U-DELETED	U-DELETED	U-DELETED
GC/MS waste-indicator chemicals	4-Octylphenol diethoxylate (OP2EO)	%	U-DELETED	U-DELETED	U-DELETED	U-DELETED	U-DELETED	U-DELETED	no sample	U-DELETED	U-DELETED	no sample	U-DELETED	U-DELETED	U-DELETED	U-DELETED	U-DELETED	U-DELETED	U-DELETED
GC/MS waste-indicator chemicals	4-Octylphenol monoethoxylate (OP1EO)	%	U-DELETED	U-DELETED	U-DELETED	U-DELETED	U-DELETED	U-DELETED	no sample	U-DELETED	U-DELETED	no sample	U-DELETED	U-DELETED	U-DELETED	U-DELETED	U-DELETED	U-DELETED	U-DELETED
GC/MS waste-indicator chemicals	4-tert-Octylphenol	%	E61.8	E154	E154	E98.1	E106	E90.4	no sample	E117	E90.4	no sample	E84.3	E73.3	E130	E117	E90.4	E130	E117
GC/MS waste-indicator chemicals	5-Methyl-1H-benzotriazole	%	E58.5	E42.2	E42.2	E44.6	E50.8	E31.9	no sample	E97.0	E31.9	no sample	E65.8	E19.0	E92.3	E97.0	E31.9	E92.3	E97.0
GC/MS waste-indicator chemicals	Acetophenone	%	94.1	115	115	96.4	107	101	no sample	99.3	101	no sample	97.8	98.1	102	99.3	101	102	99.3
GC/MS waste-indicator chemicals	Acetyl-hexamethyl-tetrahydro-naphthalene ( AHTN)	%	83.5	113	113	94.2	105	99.8	no sample	106	99.8	no sample	99.5	103	108	106	99.8	108	106
GC/MS waste-indicator chemicals	Anthracene	%	72.6	81.5	81.5	82.4	96.5	95.1	no sample	91.3	95.1	no sample	91.4	89.8	94.3	91.3	95.1	94.3	91.3
GC/MS waste-indicator chemicals	Anthraquinone	%	E54.6	E72.9	E72.9	E103	E110	E105	no sample	E112	E105	no sample	E107	E86.1	E112	E112	E105	E112	E112
GC/MS waste-indicator chemicals	Atrazine	%	90.3	116	116	93.8	95.7	103	no sample	106	no sample	no sample	104	97.1	109	106	103	109	106
GC/MS waste-indicator chemicals	Benzo[a]pyrene	%	72.1	119	119	77.9	99.7	86.1	no sample	96.4	86.1	no sample	94.2	82.5	96.5	96.4	86.1	96.5	96.4
GC/MS waste-indicator chemicals	Benzophenone	%	87.5	113	113	100	110	101	no sample	106	101	no sample	102	100	104	106	101	104	106
GC/MS waste-indicator chemicals	beta-Sitosterol	%	E55.3	E72.9	E72.9	E71.8	E101	E74.1	no sample	E109	E74.1	no sample	E83.8	E85.0	E125	E109	E74.1	E125	E109
GC/MS waste-indicator chemicals	beta-Stigmastanol	%	E9.24	E23.0	E23.0	E66.9	E104	E80.5	no sample	E107	E80.5	no sample	E83.4	E83.6	E112	E107	E80.5	E112	E107
GC/MS waste-indicator chemicals	Bis-(2-ethylhexyl) phthalate (DEHP)	%	<2	no sample	48200	68.8	142	no sample	no sample	no sample	no sample	no sample	no sample	no sample	no sample	no sample	no sample	107	no sample
GC/MS waste-indicator chemicals	Bisphenol A	%	U-DELETED	U-DELETED	U-DELETED	U-DELETED	U-DELETED	U-DELETED	no sample	U-DELETED	U-DELETED	no sample	U-DELETED	U-DELETED	U-DELETED	U-DELETED	U-DELETED	U-DELETED	U-DELETED
GC/MS waste-indicator chemicals	Bromacil	%	74.7	125	125	104	114	97	no sample	121	97	no sample	105	79.4	126	121	97	126	121
GC/MS waste-indicator chemicals	Bromoform	%	109	104	104	83.5	89.2	84.4	no sample	84.8	84.4	no sample	85.5	91.7	83.6	84.8	84.4	83.6	84.8
GC/MS waste-indicator chemicals	Caffeine	%	69.6	105	105	71.6	103	86.6	no sample	99.1	86.6	no sample	99.4	83.3	102	99.1	86.6	102	99.1
GC/MS waste-indicator chemicals	Camphor	%	84.4	109	109	91.9	98.6	92.3	no sample	93.5	92.3	no sample	94.3	93.9	95.3	93.5	92.3	95.3	93.5
GC/MS waste-indicator chemicals	Carbaryl	%	E63.8	E136	E136	E135	E88.2	E88.9	no sample	E145	E88.9	no sample	E97.4	E60.0	E56.3	E145	E88.9	E56.3	E145
GC/MS waste-indicator chemicals	Carbazole	%	81.9	116	116	89.7	106	102	no sample	100	102	no sample	101	87.6	106	100	102	106	100
GC/MS waste-indicator chemicals	Chlorpyrifos	%	77.6	105	105	88.1	103	98.6	no sample	104	98.6	no sample	97.6	93.4	111	104	98.6	111	104
GC/MS waste-indicator chemicals	Cholesterol	%	E58.3	E98.4	E98.4	E77.6	E102	E75.5	no sample	E105	E75.5	no sample	E77.3	E81.7	E120	E105	E75.5	E120	E105
GC/MS waste-indicator chemicals	Cotinine	%	E35.8	E42.5	E42.5	E42.5	E53.7	E40.4	no sample	E92.0	E40.4	no sample	E48.9	E25.4	E79.1	E92.0	E40.4	E79.1	E92.0
GC/MS waste-indicator chemicals	Diazinon	%	92.4	110	110	88.6	103	96.4	no sample	102	96.4	no sample	96.5	101	109	102	96.4	109	102
GC/MS waste-indicator chemicals	Dichlorvos	%	63.3	94.3	94.3	109	121	108	no sample	113	108	no sample	112	94	106	113	108	106	113
GC/MS waste-indicator chemicals	Diethoxynonylphenols- total (NP2EO)	%	U-DELETED	U-DELETED	U-DELETED	U-DELETED	U-DELETED	U-DELETED	no sample	U-DELETED	U-DELETED	no sample	U-DELETED	U-DELETED	U-DELETED	U-DELETED	U-DELETED	U-DELETED	U-DELETED
GC/MS waste-indicator chemicals	Diethyl phthalate	%	45	50.3	50.3	90.8	120	112	no sample	95.2	112	no sample	111	95.5	118	95.2	112	118	95.2
GC/MS waste-indicator chemicals	d-Limonene	%	E40.4	E45.3	E45.3	E47.3	E51.9	E55.3	no sample	E33.0	E55.3	no sample	E60.7	E49.0	E48.7	E33.0	E55.3	E48.7	E33.0
GC/MS waste-indicator chemicals	Fluoranthene	%	65.8	102	102	83.8	99.4	94.6	no sample	98.5	94.6	no sample	93.5	85.8	103	98.5	94.6	103	98.5
GC/MS waste-indicator chemicals	Galaxolide (HHCB)	%	272	398	398	87.1	101	95.9	no sample	109	95.9	no sample	94.8	91.6	113	109	95.9	113	109
GC/MS waste-indicator chemicals	Indole	%	56.4	101	101	91	105	98.4	no sample	103	98.4	no sample	97.5	42.4	101	103	98.4	101	103
GC/MS waste-indicator chemicals	Isoborneol	%	83.4	52.2	52.2	91.8	92.3	90.1	no sample	101	90.1	no sample	48.8	97.1	99.7	101	90.1	99.7	101
GC/MS waste-indicator chemicals	Isophorone	%	88	117	117	94.9	98.7	91	no sample	104	91	no sample	93.7	95.5	102	104	91	102	104
GC/MS waste-indicator chemicals	Isopropylbenzene (Cumene)	%	E42.5	E53.8	E53.8	E51.2	E58.7	E63.3	no sample	E39.7	E63.3	no sample	E65.6	E50.7	E56.2	E39.7	E63.3	E56.2	E39.7
GC/MS waste-indicator chemicals	Isoquinoline	%	62.5	114	114	84.7	98.1	106	no sample	104	106	no sample	109	89.9	106	104	106	106	104
GC/MS waste-indicator chemicals	Menthol	%	85.1	87.5	87.5	92.3	97.2	100	no sample	98.9	100	no sample	68.6	97.1	98	98.9	100	98	98.9
GC/MS waste-indicator chemicals	Metalaxyl	%	85	119	119	95	112	105	no sample	111	105	no sample	102	95.3	119	111	105	119	111
GC/MS waste-indicator chemicals	Methyl salicylate	%	86	114	114	94.8	106	97.9	no sample	99.7	97.9	no sample	101	95.8	107	99.7	97.9	107	99.7
GC/MS waste-indicator chemicals	Metolachlor	%	83.6	123	123	96.2	108	101	no sample	116	no sample	no sample	101	102	123	116	101	123	116
GC/MS waste-indicator chemicals	N,N-diethyl-meta-toluamide (DEET)	%	77.9	112	112	89.2	109	96.2	no sample	109	96.2	no sample	99.6	87.5	119	109	96.2	119	109
GC/MS waste-indicator chemicals	Naphthalene	%	80.4	97.6	97.6	87	94.3	88.7	no sample	87.8	88.7	no sample	93.8	88.9	91.6	87.8	88.7	91.6	87.8
GC/MS waste-indicator chemicals	para-Nonylphenol total	%	<1.6	<1.6	<1.6	E93.3	E102	E99.9	no sample	E99.0	E99.9	no sample	E99.7	E71.2	E106	E99.0	E99.9	E106	E99.0
GC/MS waste-indicator chemicals	p-Cresol	%	52.9	104	104	85.7	108	92.1	no sample	94.7	92.1	no sample	93.8	54.5	95.9	94.7	92.1	95.9	94.7
GC/MS waste-indicator chemicals	Pentachlorophenol	%	E14.9	E100	E100	E86.9	E86.3	E61.9	no sample	E72.1	E61.9	no sample	E94.1	E69.8	E102	E72.1	E61.9	E102	E72.1
GC/MS waste-indicator chemicals	Phenanthrene	%	75.6	100	100	80.5	93.4	91.5	no sample	94.7	91.5	no sample	91.1	82.4	98.2	94.7	91.5	98.2	94.7
GC/MS waste-indicator chemicals	Phenol	%	135	189	189	57.2	91.9	63.3	no sample	89.2	63.3	no sample	85.4	67.6	83.1	89.2	63.3	83.1	89.2
GC/MS waste-indicator chemicals	Prometon	%	240	343	343	92.7	114	104	no sample	111	104	no sample	105	95.1	115	111	104	115	111
GC/MS waste-indicator chemicals	Pyrene	%	92.7	102	102	85.5	95.2	89.6	no sample	96.6	89.6	no sample	88.7	89.8	104	96.6	89.6	104	96.6
GC/MS waste-indicator chemicals	Tetrachloroethylene	%	E34.2	E37.5	E37.5	E33.2	E38.9	E43.9	no sample	E21.1	E43.9	no sample	E38.7	E37.3	E34.5	E21.1	E43.9	E34.5	E21.1
GC/MS waste-indicator chemicals	Tri(2-butoxyethyl) phosphate	%	E168	E267	E267	E124	E132	E103	no sample	E112	E103	no sample	E110	E80.7	E122	E112	E103	E122	E112
GC/MS waste-indicator chemicals	Tri(2-chloroethyl) phosphate	%	77.8	114	114	95.6	92.9	109	no sample	113	109	no sample	109	89.9	115	113	109	115	113
GC/MS waste-indicator chemicals	Tributyl phosphate	%	81.2	108	108	97.9	101	85.5	no sample	128	85.5	no sample	82.9	100	131	128	85.5	131	128
GC/MS waste-indicator chemicals	Triclosan	%	74.7	122	122	103	124	108	no sample	116	108	no sample	112	79	131	116	108	131	116
GC/MS waste-indicator chemicals	Triethyl citrate (ethyl citrate)	%	87.6	120	120	132	144	130	no sample	166	130	no sample	116	121	202	166	130	202	166
GC/MS waste-indicator chemicals	Triphenyl phosphate	%	79.3	127	127	97.5	97.7	121	no sample	107	121	no sample	118	90.2	113	107	121	113	107
GC/MS waste-indicator chemicals	Tris(dichloroisopropyl) phosphate	%	78.4	120	120	102	115	106	no sample	118	106	no sample	108	90.1	121	118	106	121	118
HP-LC-MS/MS pesticides	2,6-Dichlorobenzamide	%	101	119	119	121	121	119	121	121	119	121	104	119	121	121	119	121	121
HP-LC-MS/MS pesticides	Acetamiprid	%	89.7	116	116	104	104	116	104	104	116	104	110	116	104	104	116	104	104
HP-LC-MS/MS pesticides	Aminocyclopyrachlor	%	107	121	121	125	125	121	125	125	121	125	129	121	125	125	121	125	125
HP-LC-MS/MS pesticides	Benzovindiflupyr	%	98.3	101	101	120	120	101	120	120	101	120	88.7	101	120	120	101	120	120
HP-LC-MS/MS pesticides	Bicyclopyrone	%	E118	132	132	134	134	132	134	134	132	134	99.2	132	134	134	132	134	134
HP-LC-MS/MS pesticides	Boscalid	%	99.1	109	109	118	118	109	118	118	109	118	105	109	118	118	109	118	118
HP-LC-MS/MS pesticides	Chlorantraniliprole	%	E106	108	108	127	127	108	127	127	108	127	95.2	108	127	127	108	127	127
HP-LC-MS/MS pesticides	Clothianidin	%	126	116	116	115	115	116	115	115	116	115	108	116	115	115	116	115	115
HP-LC-MS/MS pesticides	Clothianidin deg TMG	%	144	102	102	E117	E117	102	E117	E117	102	E117	131	102	E117	E117	102	E117	E117
HP-LC-MS/MS pesticides	Clothianidin deg TZNG	%	126	119	119	100	100	119	100	100	119	100	108	119	100	100	119	100	100
HP-LC-MS/MS pesticides	Cyantraniliprole	%	E92.3	111	111	89.1	89.1	111	89.1	89.1	111	89.1	E92.6	111	89.1	89.1	111	89.1	89.1
HP-LC-MS/MS pesticides	Cyantraniliprole deg IN-JSE76	%	101	85.7	85.7	101	101	85.7	101	101	85.7	101	94.5	85.7	101	101	85.7	101	101
HP-LC-MS/MS pesticides	Cyantraniliprole deg IN-K5A79	%	E84.9	124	124	127	127	124	127	127	124	127	97	124	127	127	124	127	127
HP-LC-MS/MS pesticides	Cyantraniliprole deg IN-RNU71	%	99.1	116	116	E112	E112	116	E112	E112	116	E112	100	116	E112	E112	116	E112	E112
HP-LC-MS/MS pesticides	Cyprodinil	%	E108	112	112	112	112	112	112	112	112	112	E97.0	112	112	112	112	112	112
HP-LC-MS/MS pesticides	Dimethomorph	%	E105	107	107	112	112	107	112	112	107	112	88.6	107	112	112	107	112	112
HP-LC-MS/MS pesticides	Dinotefuran	%	115	117	117	125	125	117	125	125	117	125	E100	117	125	125	117	125	125
HP-LC-MS/MS pesticides	Fluopicolide	%	109	110	110	108	108	110	108	108	110	108	92.5	110	108	108	110	108	108
HP-LC-MS/MS pesticides	Flutriafol	%	90.2	105	105	111	111	105	111	111	105	111	90.9	105	111	111	105	111	111
HP-LC-MS/MS pesticides	Fomesafen	%	76	E122	E122	115	115	E122	115	115	E122	115	102	E122	115	115	E122	115	115
HP-LC-MS/MS pesticides	Imazosulfuron	%	E102	112	112	120	120	112	120	120	112	120	120	112	120	120	112	120	120
HP-LC-MS/MS pesticides	Imidacloprid	%	104	109	109	116	116	109	116	116	109	116	108	109	116	116	109	116	116
HP-LC-MS/MS pesticides	Imidacloprid-olefin	%	98	109	109	141	141	109	141	141	109	141	103	109	141	141	109	141	141
HP-LC-MS/MS pesticides	Myclobutanil	%	91.4	115	115	113	113	115	113	113	115	113	90	115	113	113	115	113	113
HP-LC-MS/MS pesticides	Pyrimethanil	%	E96.8	110	110	110	110	110	110	110	110	110	E113	110	110	110	110	110	110
HP-LC-MS/MS pesticides	Sulfoxaflor	%	105	111	111	101	101	111	101	101	111	101	105	111	101	101	111	101	101
HP-LC-MS/MS pesticides	Thiacloprid	%	114	127	127	107	107	127	107	107	127	107	105	127	107	107	127	107	107
HP-LC-MS/MS pesticides	Thiamethoxam	%	91.6	123	123	126	126	123	126	126	123	126	E101	123	126	126	123	126	126
HP-LC-MS/MS pesticides	Tribenuron-methyl	%	101	150	150	162	162	150	162	162	150	162	E147	150	162	162	150	162	162
HP-LC-MS/MS pesticides	Zoxamide	%	103	106	106	98.8	98.8	106	98.8	98.8	106	98.8	E94.7	106	98.8	98.8	106	98.8	98.8
LC-MS/MS negative ion pesticides	2,4-D	%	102	99.5	97.2	88.2	107	98	no sample	91.5	98	98	no sample	98	82.7	91.5	98	82.7	91.5
LC-MS/MS negative ion pesticides	3-Phenoxybenzoic acid	%	115	78.9	108	84	108	76.7	91.3	91.6	76.7	93.3	no sample	76.7	106	91.6	76.7	106	91.6
LC-MS/MS negative ion pesticides	4-(Hydroxymethyl)pendimethalin	%	63	102	95	96.7	106	82.4	96.8	96.5	82.4	114	no sample	82.4	109	96.5	82.4	109	96.5
LC-MS/MS negative ion pesticides	4-Hydroxychlorothalonil	%	E89.1	E87.9	E90.4	E112	E106	E87.2	E91.2	E93.1	E87.2	E95.4	no sample	E87.2	E105	E93.1	E87.2	E105	E93.1
LC-MS/MS negative ion pesticides	Acetochlor OA	%	E132	E115	E90.2	E96.4	E110	E99.3	E104	E103	E99.3	E98.5	no sample	E99.3	E97.5	E103	E99.3	E97.5	E103
LC-MS/MS negative ion pesticides	Acetochlor SA	%	E103	E107	E95	E108	E104	E104	E92.4	E123	E104	E108	no sample	E104	E90.7	E123	E104	E90.7	E123
LC-MS/MS negative ion pesticides	Acetochlor SAA	%	92.3	130	79.4	92.7	95.8	E96.3	100	108	E96.3	98.6	no sample	E96.3	90.4	108	E96.3	90.4	108
LC-MS/MS negative ion pesticides	Alachlor OA	%	104	E129	99.8	98.6	115	95.1	105	89	95.1	103	no sample	95.1	94.3	89	95.1	94.3	89
LC-MS/MS negative ion pesticides	Alachlor SA	%	E140	E54	E99	E104	E92.7	E85.5	E86.0	E95.7	E85.5	E82.7	no sample	E85.5	E86.5	E95.7	E85.5	E86.5	E95.7
LC-MS/MS negative ion pesticides	Alachlor SAA	%	E107	E124	E90.6	E104	E115	E109	E115	E107	E109	E97.8	no sample	E109	E109	E107	E109	E109	E107
LC-MS/MS negative ion pesticides	Bentazon	%	101	111	89.4	90.6	96.5	95.9	E83.3	94.2	95.9	93.6	no sample	95.9	E91.5	94.2	95.9	E91.5	94.2
LC-MS/MS negative ion pesticides	Bromoxynil	%	90.3	106	103	82.1	97.9	97.9	80.4	97	97.9	90.2	no sample	97.9	86.7	97	97.9	86.7	97
LC-MS/MS negative ion pesticides	Chlorosulfonamide acid	%	E93.8	E117	E96.5	no sample	no sample	no sample	no sample	no sample	no sample	no sample	no sample	no sample	no sample	no sample	no sample	no sample	no sample
LC-MS/MS negative ion pesticides	cis-Cyhalothric acid	%	88.3	87.2	98.2	92.5	100	E92.1	91.1	93.6	E92.1	97.3	no sample	E92.1	91	93.6	E92.1	91	93.6
LC-MS/MS negative ion pesticides	DCPA monoacid (Chlorthal-monomethyl)	%	<2700	<2700	<2700	<2700	<2700	<2700	<2700	<2700	<2700	E101	no sample	<2700	<2700	<2700	<2700	<2700	<2700
LC-MS/MS negative ion pesticides	Dechlorofipronil	%	89.9	78.3	92	93.1	99.9	89.9	88.3	101	89.9	89.3	no sample	89.9	105	101	89.9	105	101
LC-MS/MS negative ion pesticides	Desamino-diketo metribuzin	%	E107	E107	E107	E110	E111	E90.9	E93.3	E126	E90.9	E99.9	no sample	E90.9	E112	E126	E90.9	E112	E126
LC-MS/MS negative ion pesticides	Desulfinylfipronil	%	94.6	84	95.6	99.8	111	91.5	90.5	101	91.5	90.9	no sample	91.5	109	101	91.5	109	101
LC-MS/MS negative ion pesticides	Desulfinylfipronil amide	%	86.2	87.5	97.8	106	100	91.8	90.3	89.3	91.8	95.6	no sample	91.8	108	89.3	91.8	108	89.3
LC-MS/MS negative ion pesticides	Dicamba	%	<2400	<2400	<2400	E90.5	E112	E92.7	E102	E89.9	E92.7	E96.8	no sample	E92.7	E96.9	E89.9	E92.7	E96.9	E89.9
LC-MS/MS negative ion pesticides	Diflufenzopyr	%	E98.3	E94.6	E99.4	E110	E128	E124	E136	E118	E124	E104	no sample	E124	E104	E118	E124	E104	E118
LC-MS/MS negative ion pesticides	Diketonitrile-isoxaflutole	%	93.8	88.4	106	E128	160	E110	114	100	E110	109	no sample	E110	E107	100	E110	E107	100
LC-MS/MS negative ion pesticides	Dimethenamid OA	%	105	132	95.1	93.4	112	104	114	87.5	104	97.1	no sample	104	E80.1	87.5	104	E80.1	87.5
LC-MS/MS negative ion pesticides	Dimethenamid SA	%	127	68.8	93.2	82.6	103	113	125	98.8	113	104	no sample	113	103	98.8	113	103	98.8
LC-MS/MS negative ion pesticides	Dimethenamid SAA	%	110	E161	93.8	96.5	118	101	109	111	101	91.1	no sample	101	105	111	101	105	111
LC-MS/MS negative ion pesticides	Fipronil	%	88.7	75.6	91.1	90.5	99.4	89	86.2	99.5	89	86.7	no sample	89	E94.7	99.5	89	E94.7	99.5
LC-MS/MS negative ion pesticides	Fipronil amide	%	88.8	81.9	93.3	108	93.1	91.7	88.3	98.5	91.7	102	no sample	91.7	109	98.5	91.7	109	98.5
LC-MS/MS negative ion pesticides	Fipronil sulfide	%	94.8	73	93.3	91.9	99.7	92	86.1	94.5	92	86.6	no sample	92	97.8	94.5	92	97.8	94.5
LC-MS/MS negative ion pesticides	Fipronil sulfonate	%	88.5	90.6	98.4	114	121	100	120	109	100	102	no sample	100	109	109	100	109	109
LC-MS/MS negative ion pesticides	Fipronil sulfone	%	96.6	64.2	89.2	90.9	98.8	85.7	84.2	93.6	85.7	84.3	no sample	85.7	96.8	93.6	85.7	96.8	93.6
LC-MS/MS negative ion pesticides	Flubendiamide	%	106	66.1	90.3	96.4	102	85.9	102	100	85.9	87	no sample	85.9	93.8	100	85.9	93.8	100
LC-MS/MS negative ion pesticides	Hexazinone TP D	%	E84	E127	E101	E113	E103	E124	E92.8	E117	E124	E89.8	no sample	E124	E113	E117	E124	E113	E117
LC-MS/MS negative ion pesticides	Hexazinone TP E	%	E107	E83.5	E102	E80.8	E103	E93.4	E106	E101	E93.4	E94.9	no sample	E93.4	E86.9	E101	E93.4	E86.9	E101
LC-MS/MS negative ion pesticides	Isoxaflutole Acid RPA 203328	%	120	110	88.9	100	98.4	98.8	94.2	99.4	98.8	90.8	no sample	98.8	91	99.4	98.8	91	99.4
LC-MS/MS negative ion pesticides	MCPA	%	E94.8	E114	E97.3	E94.8	E76.0	E74.6	E82.9	E35.8	E74.6	E81.4	no sample	E74.6	E98.0	E35.8	E74.6	E98.0	E35.8
LC-MS/MS negative ion pesticides	Metolachlor OA	%	E111	E87.9	E101	E95.2	E103	E85.3	E109	E99.8	no sample	E102	no sample	E85.3	E79.9	E99.8	E85.3	E79.9	E99.8
LC-MS/MS negative ion pesticides	Metolachlor SA	%	115	114	99.4	108	121	107	102	103	no sample	82.3	no sample	107	103	103	107	103	103
LC-MS/MS negative ion pesticides	Metribuzin DK	%	E112	E110	E107	E95.5	E126	E98.8	E111	E55.7	E98.8	E98.8	no sample	E98.8	E120	E55.7	E98.8	E120	E55.7
LC-MS/MS negative ion pesticides	Oryzalin	%	91.9	93.4	103	106	100	101	99	88.6	101	103	no sample	101	100	88.6	101	100	88.6
LC-MS/MS negative ion pesticides	sec-Acetochlor OA	%	109	101	93.5	93.1	106	98.9	104	96.1	98.9	97	no sample	98.9	98.1	96.1	98.9	98.1	96.1
LC-MS/MS negative ion pesticides	sec-Alachlor OA	%	E91.5	E112	E91.6	no sample	no sample	no sample	no sample	no sample	no sample	no sample	no sample	no sample	no sample	no sample	no sample	no sample	no sample
LC-MS/MS negative ion pesticides	Sulfentrazone	%	82.3	E75.5	104	103	104	119	87.7	95.1	119	114	no sample	119	96.4	95.1	119	96.4	95.1
LC-MS/MS negative ion pesticides	TCPSA (2,3,3-Trichloro-2-propene-1-SA)	%	103	99.3	99.6	no sample	no sample	no sample	no sample	no sample	no sample	no sample	no sample	no sample	no sample	no sample	no sample	no sample	no sample
LC-MS/MS negative ion pesticides	Triclopyr	%	122	96.2	108	100	121	97.5	114	118	97.5	E94.9	no sample	97.5	94.9	118	97.5	94.9	118
LC-MS/MS pharmaceuticals	1,7-Dimethylxanthine	%	E89.3	E83.6	E83.8	E98.7	E83.3	E98.5	E65.4	E105	E98.5	E86.3	E93.8	E98.5	E102	E105	E98.5	E102	E105
LC-MS/MS pharmaceuticals	10-Hydroxy-amitriptyline	%	81.9	76	94	E105	E80.8	106	E89.6	E115	106	E101	E120	106	E91.9	E115	106	E91.9	E115
LC-MS/MS pharmaceuticals	Abacavir	%	93.2	88.5	95.4	99.3	86.4	100	80	98	100	92	E109	100	85.2	98	100	85.2	98
LC-MS/MS pharmaceuticals	Acetaminophen	%	E47.0	E41.2	E59.6	E79.0	E73.1	E86.9	E66.2	95.7	E86.9	E55.5	67.7	E86.9	E21.0	95.7	E86.9	E21.0	95.7
LC-MS/MS pharmaceuticals	Acyclovir	%	E82.8	E86.4	E86.6	E93.7	E101	E112	E64.4	E79.4	E112	E92.0	E113	E112	E57.2	E79.4	E112	E57.2	E79.4
LC-MS/MS pharmaceuticals	Albuterol	%	86.3	84.8	101	E81.4	E95.0	98.5	E71.9	104	98.5	E74.4	67.1	98.5	66.4	104	98.5	66.4	104
LC-MS/MS pharmaceuticals	Alprazolam	%	82	75.2	89.5	95.1	75.4	101	75.4	95.2	101	80.9	80.6	101	87.7	95.2	101	87.7	95.2
LC-MS/MS pharmaceuticals	Amitriptyline	%	E77.8	E67.7	E114	E116	E87.4	E88.0	E59.0	E102	E88.0	E66.3	E108	E88.0	E51.5	E102	E88.0	E51.5	E102
LC-MS/MS pharmaceuticals	Amphetamine	%	85.7	93.6	108	83.6	83.8	97.7	82.5	97.2	97.7	88	79.1	97.7	74.9	97.2	97.7	74.9	97.2
LC-MS/MS pharmaceuticals	Antipyrine	%	E86.1	E76.6	89.1	E93.4	E84.6	97.5	E67.2	E98.9	97.5	E96.2	E94.5	97.5	E74.6	E98.9	97.5	E74.6	E98.9
LC-MS/MS pharmaceuticals	Atenolol	%	E83.7	E81.6	E79.0	E96.5	E80.2	E107	74.1	E97.4	E107	82.9	101	E107	76.9	E97.4	E107	76.9	E97.4
LC-MS/MS pharmaceuticals	Atrazine	%	78	74.3	89.7	96.8	81.4	no sample	76.2	98.9	no sample	81.8	92.2	96.5	79.7	98.9	96.5	79.7	98.9
LC-MS/MS pharmaceuticals	Benztropine	%	E55.7	E53.7	E85.4	E97.2	E74.5	E98.5	E85.1	E111	E98.5	E94.0	E97.1	E98.5	E81.3	E111	E98.5	E81.3	E111
LC-MS/MS pharmaceuticals	Betamethasone	%	E67.5	E79.3	E96.5	E96.8	E75.8	E98.8	E32.8	E88.1	E98.8	E83.1	E105	E98.8	E107	E88.1	E98.8	E107	E88.1
LC-MS/MS pharmaceuticals	Bupropion	%	83.7	79	93.1	98.6	78.2	99.4	77.4	95.3	99.4	85.8	84.6	99.4	77.2	95.3	99.4	77.2	95.3
LC-MS/MS pharmaceuticals	Caffeine	%	E114	E107	E94.1	E98.6	E92.7	E90.2	E88.5	E92.1	E90.2	E90.1	E80.2	E90.2	E72.1	E92.1	E90.2	E72.1	E92.1
LC-MS/MS pharmaceuticals	Carbamazepine	%	90.3	83.7	92.5	99.6	86.9	99.2	78.6	97	99.2	91.1	91	99.2	80.3	97	99.2	80.3	97
LC-MS/MS pharmaceuticals	Carisoprodol	%	81	86.6	93.2	83.2	79.5	102	93.4	88.6	102	91	81.1	102	77.5	88.6	102	77.5	88.6
LC-MS/MS pharmaceuticals	Chlorpheniramine	%	E79.6	E74.2	E58.6	E104	E92.5	E93.4	E88.1	E99.9	E93.4	E102	E105	E93.4	E89.9	E99.9	E93.4	E89.9	E99.9
LC-MS/MS pharmaceuticals	Cimetidine	%	E90.0	E79.6	E103	E106	E76.6	E94.1	E105	E107	E94.1	E115	E105	E94.1	E83.8	E107	E94.1	E83.8	E107
LC-MS/MS pharmaceuticals	Citalopram	%	59	58.4	95.7	97	74.9	102	88.5	119	102	100	114	102	92.6	119	102	92.6	119
LC-MS/MS pharmaceuticals	Clonidine	%	88	81.1	89.9	91.9	80.3	103	69.4	95.1	103	85.1	89.3	103	78.1	95.1	103	78.1	95.1
LC-MS/MS pharmaceuticals	Codeine	%	87.7	73	103	102	88.3	77.5	76.5	105	77.5	73.3	87.2	77.5	76.2	105	77.5	76.2	105
LC-MS/MS pharmaceuticals	Cotinine	%	90.8	90	94.8	87.2	87.8	97.2	90.9	99.1	97.2	86.5	79.7	97.2	79.9	99.1	97.2	79.9	99.1
LC-MS/MS pharmaceuticals	Dehydronifedipine	%	79.3	73.6	89.3	91.8	80.5	96.6	81.1	E98.0	96.6	89.8	78.2	96.6	78.9	E98.0	96.6	78.9	E98.0
LC-MS/MS pharmaceuticals	Desvenlafaxine	%	E102	E91.3	E96.6	E100	E92.9	E104	E84.5	E106	E104	E101	E109	E104	E91.5	E106	E104	E91.5	E106
LC-MS/MS pharmaceuticals	Dextromethorphan	%	88.8	86.7	96.1	105	94.7	116	85.1	111	116	107	92.8	116	89.7	111	116	89.7	111
LC-MS/MS pharmaceuticals	Diazepam	%	90.8	91.4	103	86.5	89.3	99.6	86.9	95.2	99.6	80.7	77.1	99.6	77.5	95.2	99.6	77.5	95.2
LC-MS/MS pharmaceuticals	Diltiazem	%	E65.4	E57.9	E91.0	E92.8	84	E87.9	E71.6	E112	E87.9	E70.0	E79.8	E87.9	E54.7	E112	E87.9	E54.7	E112
LC-MS/MS pharmaceuticals	Diphenhydramine	%	86.8	81	112	88.8	92.5	91.6	E73.5	107	91.6	79.4	81.2	91.6	67.1	107	91.6	67.1	107
LC-MS/MS pharmaceuticals	Duloxetine	%	60.8	63.9	83	92.1	81.7	102	82.9	99.4	102	85.4	81.8	102	76.2	99.4	102	76.2	99.4
LC-MS/MS pharmaceuticals	Erythromycin	%	E79.8	E72.8	E90.9	E98.4	E85.6	E64.3	E67.1	E105	E64.3	E62.3	E84.3	E64.3	E36.8	E105	E64.3	E36.8	E105
LC-MS/MS pharmaceuticals	Ezetimibe	%	E35.2	E57.3	E68.4	E27.4	E92.5	E102	E59.3	E112	E102	E71.6	E105	E102	E49.0	E112	E102	E49.0	E112
LC-MS/MS pharmaceuticals	Fadrozole	%	E90.0	E85.6	E91.3	E98.6	88.1	E97.3	76.5	E94.8	E97.3	E89.3	93.5	E97.3	80.7	E94.8	E97.3	80.7	E94.8
LC-MS/MS pharmaceuticals	Famotidine	%	E89.9	E80.4	E98.0	E106	E82.7	E110	E86.4	E93.1	E110	E99.5	E102	E110	E85.4	E93.1	E110	E85.4	E93.1
LC-MS/MS pharmaceuticals	Fenofibrate	%	E92.3	E87.6	E96.3	E90.1	E82.3	E102	E87.5	E96.6	E102	E85.6	E87.3	E102	E77.4	E96.6	E102	E77.4	E96.6
LC-MS/MS pharmaceuticals	Fexofenadine	%	78	73	90.6	E83.3	E84.5	101	E76.6	E98.1	101	E74.1	E81.1	101	69.3	E98.1	101	69.3	E98.1
LC-MS/MS pharmaceuticals	Fluconazole	%	79.3	72.3	87.2	85.9	79.6	97.1	74.9	96.3	97.1	84.4	103	97.1	75.6	96.3	97.1	75.6	96.3
LC-MS/MS pharmaceuticals	Fluoxetine	%	94.7	82.7	107	107	87.4	88.2	E66.8	104	88.2	81.5	95.8	88.2	81.4	104	88.2	81.4	104
LC-MS/MS pharmaceuticals	Fluticasone propionate	%	58.4	57.3	89.3	91.4	71.7	86.3	63.1	E85.6	86.3	80.7	74.9	86.3	E58.4	E85.6	86.3	E58.4	E85.6
LC-MS/MS pharmaceuticals	Fluvoxamine	%	E84.7	E79.3	E104	E107	E82.6	E87.3	E66.4	E107	E87.3	E88.6	E82.8	E87.3	E81.5	E107	E87.3	E81.5	E107
LC-MS/MS pharmaceuticals	Gabapentin_x000D_	%	110	E80	80	90	90	100	70	90	100	100	100	100	80	90	100	80	90
LC-MS/MS pharmaceuticals	Glipizide	%	E69.8	E57.4	85.7	102	66.3	105	84	97.5	105	84.6	E133	105	86.2	97.5	105	86.2	97.5
LC-MS/MS pharmaceuticals	Glyburide	%	69.1	61.8	90.9	95.3	71.5	95.4	84.3	107	95.4	92	102	95.4	E89.9	107	95.4	E89.9	107
LC-MS/MS pharmaceuticals	Guanylurea	%	60	50	E70	E80	E50	50	X-DELETED	<400	50	E30	E80	50	X-DELETED	<400	50	X-DELETED	<400
LC-MS/MS pharmaceuticals	Hexamethylenetetramine_x000D_	%	97.6	91.1	90.1	E99.2	E90.4	96.3	E80.1	E95.0	96.3	E89.7	E98.8	96.3	E93.9	E95.0	96.3	E93.9	E95.0
LC-MS/MS pharmaceuticals	Hydrocodone	%	E83.4	E83.2	E84.1	E115	E92.4	E83.7	E75.3	E94.9	E83.7	E93.0	E90.1	E83.7	E88.9	E94.9	E83.7	E88.9	E94.9
LC-MS/MS pharmaceuticals	Hydrocortisone	%	E51.1	E62.9	E66.7	E59.3	E73.7	E88.4	E50.8	E86.0	E88.4	E70.1	E79.6	E88.4	E66.7	E86.0	E88.4	E66.7	E86.0
LC-MS/MS pharmaceuticals	Hydroxyzine	%	66.6	64.7	89.1	93	74.8	96.6	77.7	101	96.6	93.8	91.7	96.6	82.1	101	96.6	82.1	101
LC-MS/MS pharmaceuticals	Iminostilbene	%	164	169	142	E140	E125	157	E123	E113	157	157	E140	157	E115	E113	157	E115	E113
LC-MS/MS pharmaceuticals	Ketoconazole	%	X-DELETED	X-DELETED	E105	E249	E89.5	E82.8	E73.1	E136	E82.8	E60.2	E72.5	E82.8	E16.7	E136	E82.8	E16.7	E136
LC-MS/MS pharmaceuticals	Lamivudine	%	E95.0	E79.0	E85.8	E100	E76.2	E98.6	E73.9	E93.6	E98.6	E88.8	E77.0	E98.6	E67.8	E93.6	E98.6	E67.8	E93.6
LC-MS/MS pharmaceuticals	Lidocaine	%	96.2	88.7	93	96.8	88.5	102	78.6	95.1	102	89.3	91.1	102	80.1	95.1	102	80.1	95.1
LC-MS/MS pharmaceuticals	Loperamide	%	E84.1	E82.6	E96.9	E98.6	E87.9	E84.7	E62.4	E101	E84.7	E70.0	E76.9	E84.7	E34.9	E101	E84.7	E34.9	E101
LC-MS/MS pharmaceuticals	Loratadine	%	96.9	93.5	97.2	E90.4	E90.4	99.6	E86.5	E101	99.6	E89.5	E85.0	99.6	E79.5	E101	99.6	E79.5	E101
LC-MS/MS pharmaceuticals	Lorazepam	%	E52	E92	E86	E89	E121	E103	E94	E75	E103	E47	E98	E103	E53	E75	E103	E53	E75
LC-MS/MS pharmaceuticals	Meprobamate	%	78.5	71.7	93.1	90.8	78.1	94.2	71.2	90.1	94.2	86	81	94.2	79.7	90.1	94.2	79.7	90.1
LC-MS/MS pharmaceuticals	Metaxalone	%	87.5	81.7	88	94.1	78.6	98.6	65.4	96.2	98.6	81	E98.3	98.6	78.8	96.2	98.6	78.8	96.2
LC-MS/MS pharmaceuticals	Metformin	%	94.1	95.3	110	87.9	87.5	96.6	92.2	95.3	96.6	87.7	93.1	96.6	84.3	95.3	96.6	84.3	95.3
LC-MS/MS pharmaceuticals	Methadone	%	78.9	74.7	107	E95.5	89.4	90.4	E75.8	112	90.4	74.9	80.6	90.4	E64.6	112	90.4	E64.6	112
LC-MS/MS pharmaceuticals	Methocarbamol	%	79.9	77.1	89.5	99.5	80.8	95.8	72.7	96.7	95.8	85.2	83.9	95.8	80.1	96.7	95.8	80.1	96.7
LC-MS/MS pharmaceuticals	Methotrexate	%	86.4	81.9	98.2	90	79	108	E83.6	88.4	108	90.4	88.5	108	66.8	88.4	108	66.8	88.4
LC-MS/MS pharmaceuticals	Methyl-1H-benzotriazole	%	83.7	83	86.4	E95.5	E91.3	99.2	E75.4	E95.1	99.2	E85.4	74.7	99.2	81	E95.1	99.2	81	E95.1
LC-MS/MS pharmaceuticals	Metoprolol	%	82.9	79.9	85.2	79.6	90.2	101	74.8	104	101	87.8	85.9	101	77.1	104	101	77.1	104
LC-MS/MS pharmaceuticals	Morphine	%	87	77	80.3	101	77.9	95.9	90.6	103	95.9	92.2	90.2	95.9	78.3	103	95.9	78.3	103
LC-MS/MS pharmaceuticals	Nadolol	%	81.2	71.8	85.5	E97.1	E77.2	93.5	E80.5	E106	93.5	E84.9	E113	93.5	E81.3	E106	93.5	E81.3	E106
LC-MS/MS pharmaceuticals	N-Desmethyldiltiazem	%	E69.5	E65.5	E101	E102	E75.6	E89.9	E59.8	E103	E89.9	E72.7	E74.0	E89.9	E60.7	E103	E89.9	E60.7	E103
LC-MS/MS pharmaceuticals	Nevirapine	%	88	82	93	96	87	100	78	94	100	86	E103	100	73	94	100	73	94
LC-MS/MS pharmaceuticals	Nicotine	%	E86.2	E81.5	E70.7	E104	E85.6	E84.7	E76.9	E70.1	E84.7	E97.1	E96.9	E84.7	E85.2	E70.1	E84.7	E85.2	E70.1
LC-MS/MS pharmaceuticals	Nizatidine	%	E80.9	E79.4	E90.8	E94.2	E85.2	E90.7	E82.2	E93.4	E90.7	E96.7	E97.0	E90.7	E75.9	E93.4	E90.7	E75.9	E93.4
LC-MS/MS pharmaceuticals	Nordiazepam	%	88.2	89.5	86.5	91.7	84.4	97.3	75.4	85	97.3	85	92.3	97.3	74.5	85	97.3	74.5	85
LC-MS/MS pharmaceuticals	Norethindrone	%	74.7	75.3	87.3	E93.2	E78.7	94.3	E67.9	E93.7	94.3	E87.8	E78.4	94.3	E80.6	E93.7	94.3	E80.6	E93.7
LC-MS/MS pharmaceuticals	Norfluoxetine	%	74.7	67	111	94.5	75.3	94.2	E65.9	102	94.2	82.4	77.1	94.2	E57.0	102	94.2	E57.0	102
LC-MS/MS pharmaceuticals	Norsertraline	%	E45.2	E50.9	E88.4	E87.6	E82.1	E98.8	E77.9	E87.7	E98.8	E74.7	E71.5	E98.8	E56.5	E87.7	E98.8	E56.5	E87.7
LC-MS/MS pharmaceuticals	Norverapamil	%	E41.4	E42.3	E86.5	E82.0	E80.0	E99.0	E77.8	E86.1	E99.0	E70.9	E89.0	E99.0	E52.9	E86.1	E99.0	E52.9	E86.1
LC-MS/MS pharmaceuticals	Omeprazole + Esomprazole	%	95.9	84.8	97.6	105	87.5	103	85.6	95.6	103	95.7	93.5	103	79.8	95.6	103	79.8	95.6
LC-MS/MS pharmaceuticals	Oseltamivir	%	E83.3	E78.3	E84.4	E93.4	E83.4	E98.8	E75.2	E96.2	E98.8	E89.4	E79.5	E98.8	E61.4	E96.2	E98.8	E61.4	E96.2
LC-MS/MS pharmaceuticals	Oxazepam	%	E112	E85	E90	E85	E93	E103	E76	E90	E103	E109	E118	E103	E82	E90	E103	E82	E90
LC-MS/MS pharmaceuticals	Oxycodone	%	84.6	79.5	96.3	100	87.9	88.5	69.2	97.6	88.5	79.5	87.1	88.5	71.9	97.6	88.5	71.9	97.6
LC-MS/MS pharmaceuticals	Paroxetine	%	E55	E53	E79	E98	E82	E93	E89	E102	E93	E89	E89	E93	E76	E102	E93	E76	E102
LC-MS/MS pharmaceuticals	Penciclovir	%	E83.9	E68.0	E92.1	E86.9	E85.1	E109	E70.4	E93.8	E109	E91.7	E80.4	E109	E58.1	E93.8	E109	E58.1	E93.8
LC-MS/MS pharmaceuticals	Pentoxifylline	%	84	81.6	86.8	94.8	87.9	101	75.8	100	101	93.1	92.4	101	85.2	100	101	85.2	100
LC-MS/MS pharmaceuticals	Phenazopyridine	%	E84.7	E75.5	91.1	E99.3	E70.5	E91.6	E69.8	E75.5	E91.6	E87.0	E107	E91.6	E76.3	E75.5	E91.6	E76.3	E75.5
LC-MS/MS pharmaceuticals	Phendimetrazine	%	82.9	78.7	86.4	93.1	84.2	97.5	69.5	87.1	97.5	93.3	84.3	97.5	78.1	87.1	97.5	78.1	87.1
LC-MS/MS pharmaceuticals	Phenytoin	%	E83.0	E78.1	E71.3	E50.0	E65.4	E112	E72.6	E46.7	E112	E68.3	E113	E112	E85.3	E46.7	E112	E85.3	E46.7
LC-MS/MS pharmaceuticals	Piperonyl butoxide	%	E80.3	E55.9	E85.1	E90.5	E64.7	E93.7	E42.3	E66.1	E93.7	E85.7	E67.6	E93.7	E18.4	E66.1	E93.7	E18.4	E66.1
LC-MS/MS pharmaceuticals	Prednisolone	%	73	66.1	93.5	E89.9	E82.9	90	84.1	E102	90	E82.8	E94.9	90	E89.8	E102	90	E89.8	E102
LC-MS/MS pharmaceuticals	Prednisone	%	E57.9	E73.6	E95.2	E81.2	E81.9	E94.6	E66.8	E107	E94.6	E86.1	E103	E94.6	E83.3	E107	E94.6	E83.3	E107
LC-MS/MS pharmaceuticals	Promethazine	%	X-DELETED	X-DELETED	E73.0	E494	E79.6	E41.2	X-DELETED	X-DELETED	E41.2	X-DELETED	E71.2	E41.2	X-DELETED	X-DELETED	E41.2	X-DELETED	X-DELETED
LC-MS/MS pharmaceuticals	Propoxyphene	%	E86.4	E76.3	E102	E105	E98.0	E89.5	E64.0	E95.1	E89.5	E69.7	E79.0	E89.5	E60.5	E95.1	E89.5	E60.5	E95.1
LC-MS/MS pharmaceuticals	Propranolol	%	83	77.1	90.4	92	84	99.9	76.1	97.3	99.9	87.6	93.5	99.9	74.6	97.3	99.9	74.6	97.3
LC-MS/MS pharmaceuticals	Pseudoephedrine + Ephedrine	%	94.9	94.1	108	94	92.2	97.8	86	103	97.8	90.4	85.6	97.8	79.8	103	97.8	79.8	103
LC-MS/MS pharmaceuticals	Quinine	%	68.6	68.3	78.3	91.4	80.5	101	79.6	93.5	101	95	E106	101	81.9	93.5	101	81.9	93.5
LC-MS/MS pharmaceuticals	Ractopamine	%	93.4	88.7	97.3	98.9	84.4	101	77	96.9	101	88.5	94.7	101	80.1	96.9	101	80.1	96.9
LC-MS/MS pharmaceuticals	Raloxifene	%	E43.7	E35.3	E86.4	E202	E75.0	E69.3	E74.5	E142	E69.3	E49.1	E104	E69.3	E87.1	E142	E69.3	E87.1	E142
LC-MS/MS pharmaceuticals	Ranitidine	%	E27.3	E21.1	E71.2	E191	E112	E63.4	X-DELETED	E187	E63.4	E53.7	E99.2	E63.4	X-DELETED	E187	E63.4	X-DELETED	E187
LC-MS/MS pharmaceuticals	Sertraline	%	E53.3	E54.7	E84.7	E90.0	E80.2	E99.4	E86.2	E97.1	E99.4	E86.0	E97.0	E99.4	E77.1	E97.1	E99.4	E77.1	E97.1
LC-MS/MS pharmaceuticals	Sitagliptin	%	70.6	82.8	68.7	98.5	81	86	72.9	91.9	86	90.9	75.8	86	69.7	91.9	86	69.7	91.9
LC-MS/MS pharmaceuticals	Sulfadimethoxine	%	84.8	84.6	92.2	99.4	82.4	103	80.6	94.9	103	89.9	95.6	103	78.3	94.9	103	78.3	94.9
LC-MS/MS pharmaceuticals	Sulfamethizole	%	84.2	72.7	75	E99.4	E87.7	99.7	E71.6	E103	99.7	E97.2	97.9	99.7	72.4	E103	99.7	72.4	E103
LC-MS/MS pharmaceuticals	Sulfamethoxazole	%	89.7	85.6	97.9	84.3	E84.4	102	E85.5	E82.5	102	77.9	93	102	81.7	E82.5	102	81.7	E82.5
LC-MS/MS pharmaceuticals	Tamoxifen	%	<270	<270	<270	<270	<270	<270	<270	<270	<270	<270	<270	<270	<270	<270	<270	<270	<270
LC-MS/MS pharmaceuticals	Temazepam	%	91.5	99.4	101	80.2	88.3	105	85.5	93.2	105	89.9	63.1	105	73.5	93.2	105	73.5	93.2
LC-MS/MS pharmaceuticals	Theophylline	%	E84.8	E77.4	E90.2	E88.6	E81.4	E93.2	E67.1	E95.7	E93.2	E88.9	E93.8	E93.2	E84.2	E95.7	E93.2	E84.2	E95.7
LC-MS/MS pharmaceuticals	Thiabendazole	%	109	106	105	E108	E102	106	E97.5	E105	106	92.4	E110	106	92.5	E105	106	92.5	E105
LC-MS/MS pharmaceuticals	Tiotropium	%	E84	E83	E87	E99	E90	E82	E72	E88	E82	E95	E102	E82	E73	E88	E82	E73	E88
LC-MS/MS pharmaceuticals	Tramadol	%	98.5	91.3	92.7	102	93.6	102	E85.7	103	102	97.6	95.6	102	83.9	103	102	83.9	103
LC-MS/MS pharmaceuticals	Triamterene	%	86.4	83.8	84.5	93.2	85.7	102	75.8	97.9	102	92.2	81.8	102	77.7	97.9	102	77.7	97.9
LC-MS/MS pharmaceuticals	Trimethoprim	%	105	101	100	87.7	101	103	E91.5	96.8	103	81.7	83.5	103	77.9	96.8	103	77.9	96.8
LC-MS/MS pharmaceuticals	Valacyclovir	%	E76.3	E63.9	E81.2	E78.3	E75.4	E112	E67.6	E103	E112	E94.4	E73.9	E112	E64.0	E103	E112	E64.0	E103
LC-MS/MS pharmaceuticals	Venlafaxine	%	86.2	85	95.9	101	89.1	101	84.1	115	101	102	97.7	101	88.7	115	101	88.7	115
LC-MS/MS pharmaceuticals	Verapamil	%	E70.7	E52.6	E93.5	E134	E97.5	E76.2	E62.6	E115	E76.2	E60.2	E90.8	E76.2	E17.6	E115	E76.2	E17.6	E115
LC-MS/MS pharmaceuticals	Warfarin	%	97.9	89.5	105	107	83.5	107	81.9	104	107	102	103	107	97.9	104	107	97.9	104
LC-MS/MS positve ion pesticides	1H-1,2,4-Triazole	%	E74.8	E96.2	E79.3	E112	E103	E95.9	E95.9	no sample	E95.9	no sample	no sample	E95.9	E77.3	no sample	E95.9	E77.3	no sample
LC-MS/MS positve ion pesticides	2-(1-Hydroxyethyl)-6-methylaniline (HEMA)	%	E76.0	E118	E88.7	E91.9	E43.5	E95.5	E120	no sample	E95.5	no sample	no sample	E95.5	E115	no sample	E95.5	E115	no sample
LC-MS/MS positve ion pesticides	2-[(2-Ethyl-6-methylphenyl)amino]-1-propanol	%	94.5	97	93.4	108	85.5	106	101	no sample	106	no sample	no sample	106	98.5	no sample	106	98.5	no sample
LC-MS/MS positve ion pesticides	2-Aminobenzimidazole	%	88.1	101	92.9	115	123	100	98.8	no sample	100	no sample	no sample	100	101	no sample	100	101	no sample
LC-MS/MS positve ion pesticides	2-Amino-N-isopropylbenzamide	%	98.5	97.3	99.4	116	84.9	107	102	no sample	107	no sample	no sample	107	101	no sample	107	101	no sample
LC-MS/MS positve ion pesticides	2-Chloro-2',6'-diethylacetanilide	%	77.9	101	85.9	115	95.8	118	104	no sample	118	no sample	no sample	118	98.3	no sample	118	98.3	no sample
LC-MS/MS positve ion pesticides	2-Chloro-N-(2-ethyl-6-methylphenyl)acetamide	%	83.7	102	84.9	109	86.5	113	98.1	no sample	113	no sample	no sample	113	97	no sample	113	97	no sample
LC-MS/MS positve ion pesticides	2-Hydroxy-4-isopropylamino-6-amino-s-triazine OIAT	%	101	92.7	99.4	109	92.5	E107	94.8	no sample	E107	no sample	no sample	E107	98.6	no sample	E107	98.6	no sample
LC-MS/MS positve ion pesticides	2-Hydroxy-6-ethylamino-4-amino-s-triazine (OEAT)	%	E80.2	E87.4	E98.3	E106	E85.2	E99.6	E99.9	no sample	E99.6	no sample	no sample	E99.6	E102	no sample	E99.6	E102	no sample
LC-MS/MS positve ion pesticides	2-Hydroxyatrazine (OIET)	%	106	97.4	97.3	103	E73.3	111	86.9	no sample	no sample	no sample	no sample	111	E94.4	no sample	111	E94.4	no sample
LC-MS/MS positve ion pesticides	3,4-Dichlorophenylurea	%	107	101	98.3	89.3	84.2	104	97	no sample	104	no sample	no sample	104	94.3	no sample	104	94.3	no sample
LC-MS/MS positve ion pesticides	3-Hydroxycarbofuran	%	E68.3	E90.4	E76.3	E101	E86.7	E97.1	E85.5	no sample	E97.1	no sample	no sample	E97.1	E85.5	no sample	E97.1	E85.5	no sample
LC-MS/MS positve ion pesticides	4-Chlorobenzylmethyl sulfoxide	%	85.5	97.7	88.3	120	106	108	105	no sample	108	no sample	no sample	108	105	no sample	108	105	no sample
LC-MS/MS positve ion pesticides	4-Hydroxy molinate	%	87.8	92.8	85.3	no sample	no sample	no sample	no sample	no sample	no sample	no sample	no sample	no sample	no sample	no sample	no sample	no sample	no sample
LC-MS/MS positve ion pesticides	4-Hydroxyhexazinone A	%	82.6	99.9	95.1	110	93.7	116	106	no sample	116	no sample	no sample	116	95.3	no sample	116	95.3	no sample
LC-MS/MS positve ion pesticides	Acephate	%	78.4	90.6	93.3	127	97.8	99.6	E90.1	no sample	99.6	no sample	no sample	99.6	94.4	no sample	99.6	94.4	no sample
LC-MS/MS positve ion pesticides	Acetochlor	%	93.2	94.8	88.9	109	94.3	E91.8	105	no sample	E91.8	no sample	no sample	E91.8	95.9	no sample	E91.8	95.9	no sample
LC-MS/MS positve ion pesticides	Alachlor	%	79.9	88.6	86.5	104	99.9	104	104	no sample	104	no sample	no sample	104	97.7	no sample	104	97.7	no sample
LC-MS/MS positve ion pesticides	Aldicarb	%	83.4	89.7	99.6	E95.0	98.6	116	94.1	no sample	116	no sample	no sample	116	110	no sample	116	110	no sample
LC-MS/MS positve ion pesticides	Aldicarb sulfone	%	83.5	88.7	91.5	114	99.3	104	98.2	no sample	104	no sample	no sample	104	107	no sample	104	107	no sample
LC-MS/MS positve ion pesticides	Aldicarb sulfoxide	%	88.2	86.3	90.8	112	115	113	96.3	no sample	113	no sample	no sample	113	106	no sample	113	106	no sample
LC-MS/MS positve ion pesticides	Ametryn	%	98.6	108	96.8	120	123	101	109	no sample	101	no sample	no sample	101	109	no sample	101	109	no sample
LC-MS/MS positve ion pesticides	Asulam	%	E79.8	E98.1	E81.6	E103	E109	E108	E114	no sample	E108	no sample	no sample	E108	E109	no sample	E108	E109	no sample
LC-MS/MS positve ion pesticides	Atrazine	%	77.9	107	91.9	114	124	no sample	113	no sample	no sample	no sample	no sample	103	106	no sample	103	106	no sample
LC-MS/MS positve ion pesticides	Azinphos-methyl	%	79.3	97.7	99.3	115	92.3	102	91.3	no sample	102	no sample	no sample	102	95.6	no sample	102	95.6	no sample
LC-MS/MS positve ion pesticides	Azinphos-methyl oxon	%	83	105	94.1	114	80.8	E96.7	83.8	no sample	E96.7	no sample	no sample	E96.7	83.1	no sample	E96.7	83.1	no sample
LC-MS/MS positve ion pesticides	Azoxystrobin	%	82.1	99.4	91.7	118	108	102	97.7	no sample	102	no sample	no sample	102	104	no sample	102	104	no sample
LC-MS/MS positve ion pesticides	Bifenthrin	%	E101	E90.8	E48.1	E77.5	E89.5	E113	E81.6	no sample	E113	no sample	no sample	E113	E16.1	no sample	E113	E16.1	no sample
LC-MS/MS positve ion pesticides	Bromacil	%	85.4	91.1	99.6	112	104	106	101	no sample	106	no sample	no sample	106	116	no sample	106	116	no sample
LC-MS/MS positve ion pesticides	Butralin	%	E83.6	E92.3	E76.2	E92.1	E94.6	E89.2	E95.1	no sample	E89.2	no sample	no sample	E89.2	E84.1	no sample	E89.2	E84.1	no sample
LC-MS/MS positve ion pesticides	Butylate	%	85.4	92.5	72.9	106	94.4	85.6	89.4	no sample	85.6	no sample	no sample	85.6	E103	no sample	85.6	E103	no sample
LC-MS/MS positve ion pesticides	Carbaryl	%	83.6	94.1	82.5	E142	113	97.4	106	no sample	97.4	no sample	no sample	97.4	130	no sample	97.4	130	no sample
LC-MS/MS positve ion pesticides	Carbendazim	%	E80.6	E91.4	E93.6	E112	E103	E127	E102	no sample	E127	no sample	no sample	E127	E106	no sample	E127	E106	no sample
LC-MS/MS positve ion pesticides	Carbofuran	%	94.9	94.2	93.4	109	111	106	100	no sample	106	no sample	no sample	106	111	no sample	106	111	no sample
LC-MS/MS positve ion pesticides	Carboxy molinate	%	83.2	96.5	85.3	no sample	no sample	no sample	no sample	no sample	no sample	no sample	no sample	no sample	no sample	no sample	no sample	no sample	no sample
LC-MS/MS positve ion pesticides	Chlorimuron-ethyl	%	E82.7	E97.7	E92.6	102	105	E105	105	no sample	E105	no sample	no sample	E105	93.4	no sample	E105	93.4	no sample
LC-MS/MS positve ion pesticides	Chlorpyrifos	%	76.2	95.9	88	114	94.6	88.9	85.1	no sample	88.9	no sample	no sample	88.9	100	no sample	88.9	100	no sample
LC-MS/MS positve ion pesticides	Chlorpyrifos oxon	%	81.4	91.6	99.3	116	87.5	96.5	85.2	no sample	96.5	no sample	no sample	96.5	91.6	no sample	96.5	91.6	no sample
LC-MS/MS positve ion pesticides	Chlorsulfuron	%	E82.2	E101	E90.5	E104	109	E110	108	no sample	E110	no sample	no sample	E110	96.5	no sample	E110	96.5	no sample
LC-MS/MS positve ion pesticides	cis-Permethrin	%	E55.9	E79.3	74.1	81.5	85.4	92.4	82.8	no sample	92.4	no sample	no sample	92.4	80.6	no sample	92.4	80.6	no sample
LC-MS/MS positve ion pesticides	Cyanazine	%	78	83.8	102	111	E62.8	121	96.5	no sample	121	no sample	no sample	121	E121	no sample	121	E121	no sample
LC-MS/MS positve ion pesticides	Dechlorometolachlor	%	92.9	98.4	94.8	108	106	112	103	no sample	112	no sample	no sample	112	96.8	no sample	112	96.8	no sample
LC-MS/MS positve ion pesticides	Deethylatrazine (CIAT)	%	100	116	92.5	113	95.3	114	99.5	no sample	no sample	no sample	no sample	114	98.8	no sample	114	98.8	no sample
LC-MS/MS positve ion pesticides	Deiodo flubendiamide	%	88.1	101	83.8	105	79.7	94.7	85	no sample	94.7	no sample	no sample	94.7	81	no sample	94.7	81	no sample
LC-MS/MS positve ion pesticides	Deisopropyl prometryn	%	101	98.6	97.1	113	88.1	108	97	no sample	108	no sample	no sample	108	100	no sample	108	100	no sample
LC-MS/MS positve ion pesticides	Deisopropylatrazine (CEAT)	%	E80.1	88.3	89.6	121	92.6	107	93.3	no sample	no sample	no sample	no sample	107	102	no sample	107	102	no sample
LC-MS/MS positve ion pesticides	Demethyl fluometuron	%	97.5	97.1	101	115	104	118	104	no sample	118	no sample	no sample	118	95.1	no sample	118	95.1	no sample
LC-MS/MS positve ion pesticides	Demethyl hexazinone B	%	82.5	105	99.3	113	106	114	108	no sample	114	no sample	no sample	114	100	no sample	114	100	no sample
LC-MS/MS positve ion pesticides	Demethyl norflurazon	%	79.5	97.7	91.3	102	101	105	98.1	no sample	105	no sample	no sample	105	102	no sample	105	102	no sample
LC-MS/MS positve ion pesticides	Desamino metribuzin (Metribuzin DA)	%	86.6	93.2	95.3	102	96.8	109	96.3	no sample	109	no sample	no sample	109	99.8	no sample	109	99.8	no sample
LC-MS/MS positve ion pesticides	Diazinon	%	75.5	90.6	88.8	122	89.9	92.7	86.4	no sample	92.7	no sample	no sample	92.7	94	no sample	92.7	94	no sample
LC-MS/MS positve ion pesticides	Diazoxon	%	E81.4	E96.3	E95.6	E107	E88.1	E111	E85.1	no sample	E111	no sample	no sample	E111	E89.6	no sample	E111	E89.6	no sample
LC-MS/MS positve ion pesticides	Dichlorvos	%	74.9	87	97	E102	E79.4	E94.1	E88.8	no sample	E94.1	no sample	no sample	E94.1	E93.2	no sample	E94.1	E93.2	no sample
LC-MS/MS positve ion pesticides	Dicrotophos	%	82.6	99.4	102	129	99	104	98.8	no sample	104	no sample	no sample	104	E91.0	no sample	104	E91.0	no sample
LC-MS/MS positve ion pesticides	Didealkylatrazine (CAAT)	%	E112	E99.7	E108	E107	E104	E111	E108	no sample	E111	no sample	no sample	E111	E106	no sample	E111	E106	no sample
LC-MS/MS positve ion pesticides	Didemethyl hexazinone F (Hexazinone TP F)	%	87.3	96.6	98.3	88.7	91.1	113	101	no sample	113	no sample	no sample	113	86.5	no sample	113	86.5	no sample
LC-MS/MS positve ion pesticides	Diflubenzuron	%	101	87.2	89.8	99.7	94.7	92	94.6	no sample	92	no sample	no sample	92	97.6	no sample	92	97.6	no sample
LC-MS/MS positve ion pesticides	Dimethenamid	%	82.5	98.6	94.6	113	88	103	102	no sample	103	no sample	no sample	103	103	no sample	103	103	no sample
LC-MS/MS positve ion pesticides	Dimethoate	%	E81.5	93.4	100	E129	E90.9	114	101	no sample	114	no sample	no sample	114	102	no sample	114	102	no sample
LC-MS/MS positve ion pesticides	Disulfoton	%	74.2	107	92.9	96.2	69.5	86.9	E64.9	no sample	86.9	no sample	no sample	86.9	94.5	no sample	86.9	94.5	no sample
LC-MS/MS positve ion pesticides	Disulfoton oxon	%	91.4	99.9	105	121	92.6	103	82	no sample	103	no sample	no sample	103	105	no sample	103	105	no sample
LC-MS/MS positve ion pesticides	Disulfoton oxon sulfone	%	73.7	92	77.1	113	94.8	103	84.1	no sample	103	no sample	no sample	103	E71.0	no sample	103	E71.0	no sample
LC-MS/MS positve ion pesticides	Disulfoton oxon sulfoxide	%	79.4	85.7	91.2	123	81.5	E101	101	no sample	E101	no sample	no sample	E101	89.5	no sample	E101	89.5	no sample
LC-MS/MS positve ion pesticides	Disulfoton sulfone	%	70.5	86.2	78.3	113	80.3	100	86.2	no sample	100	no sample	no sample	100	E66.2	no sample	100	E66.2	no sample
LC-MS/MS positve ion pesticides	Disulfoton sulfoxide	%	81.3	93.4	103	137	97.9	109	114	no sample	109	no sample	no sample	109	92.7	no sample	109	92.7	no sample
LC-MS/MS positve ion pesticides	Diuron	%	99.9	97.3	97.2	117	101	110	99.2	no sample	110	no sample	no sample	110	101	no sample	110	101	no sample
LC-MS/MS positve ion pesticides	EPTC	%	84	102	95	130	114	92.8	101	no sample	92.8	no sample	no sample	92.8	98.1	no sample	92.8	98.1	no sample
LC-MS/MS positve ion pesticides	EPTC R248722	%	86.3	102	88.8	113	106	103	103	no sample	103	no sample	no sample	103	93.5	no sample	103	93.5	no sample
LC-MS/MS positve ion pesticides	Ethoprop	%	76.7	95.9	94.2	116	E91.8	95.5	90.3	no sample	95.5	no sample	no sample	95.5	104	no sample	95.5	104	no sample
LC-MS/MS positve ion pesticides	Etoxazole	%	95.9	E101	73.5	E93.9	E99.7	88	E89.2	no sample	88	no sample	no sample	88	E61.7	no sample	88	E61.7	no sample
LC-MS/MS positve ion pesticides	Fenamiphos	%	88.8	95.2	97.3	108	89.5	96.1	83.2	no sample	96.1	no sample	no sample	96.1	97.3	no sample	96.1	97.3	no sample
LC-MS/MS positve ion pesticides	Fenamiphos sulfone	%	E74.8	88	91.1	119	87.1	103	90.6	no sample	103	no sample	no sample	103	91.9	no sample	103	91.9	no sample
LC-MS/MS positve ion pesticides	Fenamiphos sulfoxide	%	85.4	85.5	103	112	80.2	98.5	93.8	no sample	98.5	no sample	no sample	98.5	87.6	no sample	98.5	87.6	no sample
LC-MS/MS positve ion pesticides	Fenbutatin oxide	%	E66.6	E78.2	E58.9	<120	<120	<120	<120	no sample	<120	no sample	no sample	<120	<120	no sample	<120	<120	no sample
LC-MS/MS positve ion pesticides	Fentin	%	92.3	E107	84.7	119	E82.1	E104	E99.8	no sample	E104	no sample	no sample	E104	97.3	no sample	E104	97.3	no sample
LC-MS/MS positve ion pesticides	Flumetsulam	%	E79.9	E94.7	E83.2	E115	E101	E113	E97.6	no sample	E113	no sample	no sample	E113	E90.8	no sample	E113	E90.8	no sample
LC-MS/MS positve ion pesticides	Fluometuron	%	102	97.6	98.3	117	104	106	101	no sample	106	no sample	no sample	106	101	no sample	106	101	no sample
LC-MS/MS positve ion pesticides	Fonofos	%	81.5	93.8	91.4	120	81.2	102	81.7	no sample	102	no sample	no sample	102	99	no sample	102	99	no sample
LC-MS/MS positve ion pesticides	Halosulfuron-methyl	%	78.1	102	88.8	E109	E110	E104	E101	no sample	E104	no sample	no sample	E104	E87.6	no sample	E104	E87.6	no sample
LC-MS/MS positve ion pesticides	Hexazinone	%	100	103	98.7	116	115	113	111	no sample	113	no sample	no sample	113	100	no sample	113	100	no sample
LC-MS/MS positve ion pesticides	Hexazinone TP C	%	104	101	96.3	117	99.2	121	109	no sample	121	no sample	no sample	121	107	no sample	121	107	no sample
LC-MS/MS positve ion pesticides	Hexazinone TP G	%	78.6	83.5	87	E94.1	85.9	107	E95.9	no sample	107	no sample	no sample	107	E94.2	no sample	107	E94.2	no sample
LC-MS/MS positve ion pesticides	Hydroxy didemethyl fluometuron	%	87.4	95.4	104	104	87.3	109	93.5	no sample	109	no sample	no sample	109	61.1	no sample	109	61.1	no sample
LC-MS/MS positve ion pesticides	Hydroxy monodemethyl fluometuron	%	91.1	88.5	96.1	107	90.2	109	95.1	no sample	109	no sample	no sample	109	E32.4	no sample	109	E32.4	no sample
LC-MS/MS positve ion pesticides	Hydroxyacetochlor	%	83.7	102	98.5	101	95.5	100	103	no sample	100	no sample	no sample	100	94.7	no sample	100	94.7	no sample
LC-MS/MS positve ion pesticides	Hydroxyalachlor	%	82.8	96.6	92.7	98.9	93.3	107	105	no sample	107	no sample	no sample	107	91.4	no sample	107	91.4	no sample
LC-MS/MS positve ion pesticides	Hydroxydiazinon	%	76.8	88	93	121	87.6	97.5	94.2	no sample	97.5	no sample	no sample	97.5	101	no sample	97.5	101	no sample
LC-MS/MS positve ion pesticides	Hydroxyfluometuron	%	84.9	102	87.3	no sample	no sample	no sample	no sample	no sample	no sample	no sample	no sample	no sample	no sample	no sample	no sample	no sample	no sample
LC-MS/MS positve ion pesticides	Hydroxymetolachlor	%	93.1	99.7	94	108	99	114	102	no sample	no sample	no sample	no sample	114	102	no sample	114	102	no sample
LC-MS/MS positve ion pesticides	Hydroxyphthalazinone	%	87.4	99.3	96.4	E107	E85.5	81	E95.1	no sample	81	no sample	no sample	81	E95.1	no sample	81	E95.1	no sample
LC-MS/MS positve ion pesticides	Hydroxysimazine	%	E83.5	E95.6	E100	E96.7	E74.6	E96.5	E87.1	no sample	E96.5	no sample	no sample	E96.5	E93.2	no sample	E96.5	E93.2	no sample
LC-MS/MS positve ion pesticides	Imazamox	%	82	90.9	96.3	118	80.7	113	100	no sample	113	no sample	no sample	113	99.1	no sample	113	99.1	no sample
LC-MS/MS positve ion pesticides	Imazaquin	%	80.9	83	90.9	117	94.9	121	97.1	no sample	121	no sample	no sample	121	102	no sample	121	102	no sample
LC-MS/MS positve ion pesticides	Imazethapyr	%	99.4	89.6	94.7	104	81.7	118	105	no sample	118	no sample	no sample	118	104	no sample	118	104	no sample
LC-MS/MS positve ion pesticides	Imidacloprid	%	104	95.5	93.5	101	79.2	117	96.4	no sample	117	no sample	no sample	117	104	no sample	117	104	no sample
LC-MS/MS positve ion pesticides	Indoxacarb	%	88.3	102	62	82.3	86.6	E87.5	81.1	no sample	E87.5	no sample	no sample	E87.5	E46.0	no sample	E87.5	E46.0	no sample
LC-MS/MS positve ion pesticides	Isoxaflutole	%	60.5	110	58.8	E88.8	77.3	E96.7	E82.5	no sample	E96.7	no sample	no sample	E96.7	E66.6	no sample	E96.7	E66.6	no sample
LC-MS/MS positve ion pesticides	Kresoxim-methyl	%	73.5	106	83.5	107	96.6	99.1	88.6	no sample	99.1	no sample	no sample	99.1	80.6	no sample	99.1	80.6	no sample
LC-MS/MS positve ion pesticides	Lactofen	%	E95.7	E111	E59.1	E72.1	E76.8	E82.0	E78.9	no sample	E82.0	no sample	no sample	E82.0	E23.9	no sample	E82.0	E23.9	no sample
LC-MS/MS positve ion pesticides	Linuron	%	88.7	98.3	95.9	92.2	87.6	102	96.5	no sample	102	no sample	no sample	102	108	no sample	102	108	no sample
LC-MS/MS positve ion pesticides	Malaoxon	%	E81.4	E95.7	E78.0	E93.0	E77.3	E97.9	E85.9	no sample	E97.9	no sample	no sample	E97.9	E62.5	no sample	E97.9	E62.5	no sample
LC-MS/MS positve ion pesticides	Malathion	%	E84.0	E92.5	E84.8	107	E91.0	E93.2	E95.0	no sample	E93.2	no sample	no sample	E93.2	E95.9	no sample	E93.2	E95.9	no sample
LC-MS/MS positve ion pesticides	Metalaxyl	%	82.5	103	93.7	125	118	106	104	no sample	106	no sample	no sample	106	103	no sample	106	103	no sample
LC-MS/MS positve ion pesticides	Metconazole	%	93.3	107	88.3	123	105	110	97.8	no sample	110	no sample	no sample	110	104	no sample	110	104	no sample
LC-MS/MS positve ion pesticides	Methamidophos	%	79.8	93.2	97	129	103	99.4	96.5	no sample	99.4	no sample	no sample	99.4	104	no sample	99.4	104	no sample
LC-MS/MS positve ion pesticides	Methidathion	%	87.2	103	85.4	120	96.2	108	88.4	no sample	108	no sample	no sample	108	93.1	no sample	108	93.1	no sample
LC-MS/MS positve ion pesticides	Methomyl	%	80.1	92.7	97.2	116	88.5	106	94.4	no sample	106	no sample	no sample	106	117	no sample	106	117	no sample
LC-MS/MS positve ion pesticides	Methomyl oxime	%	E75	E102	E91	<8000	<8000	<8000	<8000	no sample	<8000	no sample	no sample	<8000	<8000	no sample	<8000	<8000	no sample
LC-MS/MS positve ion pesticides	Methoxyfenozide	%	86.8	98.1	88.4	107	97	103	103	no sample	103	no sample	no sample	103	94.7	no sample	103	94.7	no sample
LC-MS/MS positve ion pesticides	Methyl paraoxon	%	83.2	90.8	91.4	E117	E118	106	80.9	no sample	106	no sample	no sample	106	E104	no sample	106	E104	no sample
LC-MS/MS positve ion pesticides	Metolachlor	%	71.3	99.8	91.4	108	103	107	106	no sample	no sample	no sample	no sample	107	94.5	no sample	107	94.5	no sample
LC-MS/MS positve ion pesticides	Metolachlor hydroxy morpholinone	%	78.9	98.9	90.9	113	82.6	112	101	no sample	112	no sample	no sample	112	92.5	no sample	112	92.5	no sample
LC-MS/MS positve ion pesticides	Metribuzin	%	88.9	105	96.7	109	109	109	104	no sample	109	no sample	no sample	109	93.1	no sample	109	93.1	no sample
LC-MS/MS positve ion pesticides	Molinate	%	89.9	E107	79.4	102	88.8	102	99.5	no sample	102	no sample	no sample	102	86.8	no sample	102	86.8	no sample
LC-MS/MS positve ion pesticides	Myclobutanil	%	81.9	108	94.6	E124	E105	E107	E99.7	no sample	E107	no sample	no sample	E107	E92.7	no sample	E107	E92.7	no sample
LC-MS/MS positve ion pesticides	N-(3,4-Dichlorophenyl)-N-methylurea (DCPMU)	%	99.3	95.5	97.7	105	103	111	105	no sample	111	no sample	no sample	111	102	no sample	111	102	no sample
LC-MS/MS positve ion pesticides	Naled	%	E56.1	E107	E45.4	E77.1	E41.4	E76.7	E48.0	no sample	E76.7	no sample	no sample	E76.7	E37.3	no sample	E76.7	E37.3	no sample
LC-MS/MS positve ion pesticides	Nicosulfuron	%	E84.5	E99.9	E94.2	110	109	E108	103	no sample	E108	no sample	no sample	E108	94.6	no sample	E108	94.6	no sample
LC-MS/MS positve ion pesticides	Norflurazon	%	95.9	96.8	93.4	94.5	102	111	105	no sample	111	no sample	no sample	111	95.6	no sample	111	95.6	no sample
LC-MS/MS positve ion pesticides	Novaluron	%	E165	E109	E119	E111	E146	E116	E144	no sample	E116	no sample	no sample	E116	E24.1	no sample	E116	E24.1	no sample
LC-MS/MS positve ion pesticides	O-Ethyl O-methyl S-propyl phosphorothioate	%	79	99.8	107	122	93.6	E98.1	88.3	no sample	E98.1	no sample	no sample	E98.1	92.9	no sample	E98.1	92.9	no sample
LC-MS/MS positve ion pesticides	O-Ethyl S-methyl S-propyl phosphorodithioate	%	82.5	92.5	102	121	81.9	99.2	88.3	no sample	99.2	no sample	no sample	99.2	97.1	no sample	99.2	97.1	no sample
LC-MS/MS positve ion pesticides	O-Ethyl S-propyl phosphorothioate	%	86.6	101	96	117	82	107	94.7	no sample	107	no sample	no sample	107	100	no sample	107	100	no sample
LC-MS/MS positve ion pesticides	Omethoate	%	E81.0	E92.1	E88.0	E110	83.3	E108	E81.7	no sample	E108	no sample	no sample	E108	76.8	no sample	E108	76.8	no sample
LC-MS/MS positve ion pesticides	Orthosulfamuron	%	E90.1	E104	E92.7	112	108	E98.1	E107	no sample	E98.1	no sample	no sample	E98.1	E112	no sample	E98.1	E112	no sample
LC-MS/MS positve ion pesticides	Oxamyl	%	78	96.2	72.7	E96.2	86.1	105	81.4	no sample	105	no sample	no sample	105	E75.5	no sample	105	E75.5	no sample
LC-MS/MS positve ion pesticides	Oxamyl oxime	%	88.4	91.7	116	111	97.2	114	110	no sample	114	no sample	no sample	114	E142	no sample	114	E142	no sample
LC-MS/MS positve ion pesticides	Oxyfluorfen	%	E102	E85	E69	E119	E124	E103	E89.2	no sample	E103	no sample	no sample	E103	E70.1	no sample	E103	E70.1	no sample
LC-MS/MS positve ion pesticides	Paraoxon	%	E76.3	98	90.5	E123	E88.2	108	E95.5	no sample	108	no sample	no sample	108	E100	no sample	108	E100	no sample
LC-MS/MS positve ion pesticides	Pendimethalin	%	88.3	93.2	74.1	92.7	98.3	90.9	92.5	no sample	90.9	no sample	no sample	90.9	88.1	no sample	90.9	88.1	no sample
LC-MS/MS positve ion pesticides	Phorate	%	80	104	86.9	100	74.3	112	78.5	no sample	112	no sample	no sample	112	88.9	no sample	112	88.9	no sample
LC-MS/MS positve ion pesticides	Phorate oxon	%	79.7	95.3	94.6	121	E78.9	106	E84.5	no sample	106	no sample	no sample	106	98.5	no sample	106	98.5	no sample
LC-MS/MS positve ion pesticides	Phorate oxon sulfone	%	76.6	96.4	78.3	E107	78.8	E92.2	77.7	no sample	E92.2	no sample	no sample	E92.2	E69.2	no sample	E92.2	E69.2	no sample
LC-MS/MS positve ion pesticides	Phorate oxon sulfoxide	%	73.3	97.6	81.5	E105	77.3	E98.0	89.6	no sample	E98.0	no sample	no sample	E98.0	E67.6	no sample	E98.0	E67.6	no sample
LC-MS/MS positve ion pesticides	Phorate sulfone	%	81.1	88.9	89.6	121	86.7	105	98.7	no sample	105	no sample	no sample	105	93	no sample	105	93	no sample
LC-MS/MS positve ion pesticides	Phorate sulfoxide	%	E78.3	95.9	97.2	E124	E95.2	101	E95.6	no sample	101	no sample	no sample	101	E88.9	no sample	101	E88.9	no sample
LC-MS/MS positve ion pesticides	Phthalazinone	%	85.4	88	101	100	88.9	110	88.4	no sample	110	no sample	no sample	110	81.6	no sample	110	81.6	no sample
LC-MS/MS positve ion pesticides	Piperonyl butoxide	%	84.1	92.3	86.6	102	96.2	91.5	84.6	no sample	91.5	no sample	no sample	91.5	83.4	no sample	91.5	83.4	no sample
LC-MS/MS positve ion pesticides	Profenofos	%	E73.2	E91.9	E80.5	106	85.5	E86.2	80.5	no sample	E86.2	no sample	no sample	E86.2	79.1	no sample	E86.2	79.1	no sample
LC-MS/MS positve ion pesticides	Prometon	%	98.2	102	98.6	E101	103	E110	107	no sample	E110	no sample	no sample	E110	96.6	no sample	E110	96.6	no sample
LC-MS/MS positve ion pesticides	Prometryn	%	97.7	96.3	97.4	101	101	105	104	no sample	105	no sample	no sample	105	102	no sample	105	102	no sample
LC-MS/MS positve ion pesticides	Pronamide (Propyzamide)	%	93.8	101	91	116	94	114	106	no sample	114	no sample	no sample	114	105	no sample	114	105	no sample
LC-MS/MS positve ion pesticides	Propanil	%	72.8	92.7	95.1	125	93.8	107	99.3	no sample	107	no sample	no sample	107	101	no sample	107	101	no sample
LC-MS/MS positve ion pesticides	Propargite	%	90.4	95.6	67.3	87.2	93.7	E86.3	84.3	no sample	E86.3	no sample	no sample	E86.3	E48.8	no sample	E86.3	E48.8	no sample
LC-MS/MS positve ion pesticides	Propazine	%	84.2	106	90.3	105	113	105	111	no sample	105	no sample	no sample	105	103	no sample	105	103	no sample
LC-MS/MS positve ion pesticides	Propiconazole	%	78.8	94.1	90.4	111	100	102	98.1	no sample	102	no sample	no sample	102	90.5	no sample	102	90.5	no sample
LC-MS/MS positve ion pesticides	Propoxur	%	89.6	100	112	121	103	121	114	no sample	121	no sample	no sample	121	E148	no sample	121	E148	no sample
LC-MS/MS positve ion pesticides	Prosulfuron	%	95.5	101	93.1	120	131	105	109	no sample	105	no sample	no sample	105	108	no sample	105	108	no sample
LC-MS/MS positve ion pesticides	Pyraclostrobin	%	90.1	99.4	88.2	104	102	111	96.7	no sample	111	no sample	no sample	111	94.9	no sample	111	94.9	no sample
LC-MS/MS positve ion pesticides	Pyridaben	%	102	94	77	101	115	96.5	102	no sample	96.5	no sample	no sample	96.5	E77.1	no sample	96.5	E77.1	no sample
LC-MS/MS positve ion pesticides	Pyrimidinol (2-Isopropyl-6-methyl-4-pyrimidinol)	%	77.9	89.3	95	131	E88.3	108	98.1	no sample	108	no sample	no sample	108	99	no sample	108	99	no sample
LC-MS/MS positve ion pesticides	Pyriproxyfen	%	81.1	106	86.1	108	113	98.8	100	no sample	98.8	no sample	no sample	98.8	92.1	no sample	98.8	92.1	no sample
LC-MS/MS positve ion pesticides	Siduron	%	99.5	99.5	90.1	92.9	97.2	105	99.5	no sample	105	no sample	no sample	105	102	no sample	105	102	no sample
LC-MS/MS positve ion pesticides	Simazine	%	E79.4	94.2	94.2	103	83.1	E113	106	no sample	E113	no sample	no sample	E113	94.8	no sample	E113	94.8	no sample
LC-MS/MS positve ion pesticides	Sulfometuron-methyl	%	E95.2	E102	E93.8	126	114	E107	107	no sample	E107	no sample	no sample	E107	95.2	no sample	E107	95.2	no sample
LC-MS/MS positve ion pesticides	Sulfosulfuron	%	78.3	93.6	89.4	no sample	no sample	no sample	no sample	no sample	no sample	no sample	no sample	no sample	no sample	no sample	no sample	no sample	no sample
LC-MS/MS positve ion pesticides	Sulfosulfuron ethyl sulfone	%	79.9	101	94.6	110	112	98.7	99.3	no sample	98.7	no sample	no sample	98.7	97.5	no sample	98.7	97.5	no sample
LC-MS/MS positve ion pesticides	Tebuconazole	%	83.9	98.7	83.9	116	102	107	102	no sample	107	no sample	no sample	107	101	no sample	107	101	no sample
LC-MS/MS positve ion pesticides	Tebufenozide	%	85.1	94.3	86.2	110	101	109	102	no sample	109	no sample	no sample	109	100	no sample	109	100	no sample
LC-MS/MS positve ion pesticides	Tebupirimfos	%	85.6	88.9	86.9	109	89.3	102	82	no sample	102	no sample	no sample	102	92.9	no sample	102	92.9	no sample
LC-MS/MS positve ion pesticides	Tebupirimfos oxon	%	87.4	90.2	92.5	124	98.1	108	85.6	no sample	108	no sample	no sample	108	93.1	no sample	108	93.1	no sample
LC-MS/MS positve ion pesticides	Tebuthiuron	%	101	95.8	103	111	97.2	112	104	no sample	112	no sample	no sample	112	94.8	no sample	112	94.8	no sample
LC-MS/MS positve ion pesticides	Tebuthiuron TP 104	%	107	92.7	116	116	97.5	119	117	no sample	119	no sample	no sample	119	121	no sample	119	121	no sample
LC-MS/MS positve ion pesticides	Tebuthiuron TP 106	%	82.7	88.9	90.2	no sample	no sample	no sample	no sample	no sample	no sample	no sample	no sample	no sample	no sample	no sample	no sample	no sample	no sample
LC-MS/MS positve ion pesticides	Tebuthiuron TP 108	%	104	102	97.8	104	94	114	97.1	no sample	114	no sample	no sample	114	104	no sample	114	104	no sample
LC-MS/MS positve ion pesticides	Tebuthiuron TP 109 (OH)	%	79.6	94.6	96.1	110	104	E107	81.6	no sample	E107	no sample	no sample	E107	90.9	no sample	E107	90.9	no sample
LC-MS/MS positve ion pesticides	Tebuthurion TP 109	%	75.6	E94.2	84.1	94.7	79.1	104	92.3	no sample	104	no sample	no sample	104	81.7	no sample	104	81.7	no sample
LC-MS/MS positve ion pesticides	Terbacil	%	96.5	90.7	98.9	E86.9	E63.6	103	101	no sample	103	no sample	no sample	103	106	no sample	103	106	no sample
LC-MS/MS positve ion pesticides	Terbufos	%	76.7	99.7	80.4	102	79	103	76.2	no sample	103	no sample	no sample	103	75.7	no sample	103	75.7	no sample
LC-MS/MS positve ion pesticides	Terbufos oxon	%	74	90.7	88.6	104	71.8	95.3	74.5	no sample	95.3	no sample	no sample	95.3	85.9	no sample	95.3	85.9	no sample
LC-MS/MS positve ion pesticides	Terbufos oxon sulfone	%	75.4	88.7	76.3	107	99	E103	78.7	no sample	E103	no sample	no sample	E103	E70.6	no sample	E103	E70.6	no sample
LC-MS/MS positve ion pesticides	Terbufos oxon sulfoxide	%	75.3	98.2	85.7	127	92.9	E111	92.2	no sample	E111	no sample	no sample	E111	80.9	no sample	E111	80.9	no sample
LC-MS/MS positve ion pesticides	Terbufos sulfone	%	E73.3	102	75.5	127	98.2	104	95.6	no sample	104	no sample	no sample	104	90.9	no sample	104	90.9	no sample
LC-MS/MS positve ion pesticides	Terbufos sulfoxide	%	E80.4	94.8	E95.6	E132	E91.4	106	E94.0	no sample	106	no sample	no sample	106	E95.9	no sample	106	E95.9	no sample
LC-MS/MS positve ion pesticides	Terbuthylazine	%	86.4	106	95.7	117	113	104	107	no sample	104	no sample	no sample	104	103	no sample	104	103	no sample
LC-MS/MS positve ion pesticides	Tetraconazole	%	74.4	92.3	82.9	98.9	96.3	99.9	93.4	no sample	99.9	no sample	no sample	99.9	93.9	no sample	99.9	93.9	no sample
LC-MS/MS positve ion pesticides	Thiobencarb	%	84.5	96.5	90.2	111	107	101	100	no sample	101	no sample	no sample	101	97.6	no sample	101	97.6	no sample
LC-MS/MS positve ion pesticides	trans-Permethrin	%	E55.1	E79.7	76.9	81.7	84.1	94.3	81.5	no sample	94.3	no sample	no sample	94.3	75.3	no sample	94.3	75.3	no sample
LC-MS/MS positve ion pesticides	Triallate	%	80.9	93.6	79.5	95.1	101	88.8	89	no sample	88.8	no sample	no sample	88.8	94.9	no sample	88.8	94.9	no sample
LC-MS/MS positve ion pesticides	Tribuphos	%	106	E114	81.9	109	87.8	98.1	83.3	no sample	98.1	no sample	no sample	98.1	44.7	no sample	98.1	44.7	no sample
LC-MS/MS positve ion pesticides	Trifloxystrobin	%	89.5	88.8	86.8	102	101	E114	92.8	no sample	E114	no sample	no sample	E114	84.8	no sample	E114	84.8	no sample
Notes:
E, estimated concentration with reduced precision and accuracy caused by concentration values outside the calibration range
U-DELETED, Unable to determine because of matrix interference
X-DELETED, Questionable results from quality control (QC) sample, only applicable to QC samples, data excluded from statistics, known cause
GC/MS, gas chromatography/mass spectrometry
LC-MS/MS, liquid chromatography-tandem mass spectrometry
HPLC-MS/MS, high pressure liquid chromatography-tandem mass spectrometry

## Sheet: Table SI-4 Field Blanks
Table SI-4. Field quality-control measurements from inorganic and organic analyses of two equipment blank samples. Sorted alphabetically by analytical method then by parameter name.
Analytical Method	Chemical Name	Units	Effluent Irrigation Blank 08-29-2018 10:01	Effluent Irrigation Blank 08-07-2019 12:01
BLYES Bioluminsescent Yeast Estrogen Screen	Estrogen equivalents (EEQ)	ng/L	<0.13	<0.13
Conductometric	Specific Conductance (laboratory)	uS/cm	No Sample	<1.0
GC/MS disinfection by-product chemicals	1,1,1-Trichloro-2-propanone	ng/L	<500	<500
GC/MS disinfection by-product chemicals	1,1-Dichloro-2-propanone	ng/L	<500	<500
GC/MS disinfection by-product chemicals	Bromoacetonitrile	ng/L	<100	<100
GC/MS disinfection by-product chemicals	Bromochloroacetonitirle	ng/L	<500	<500
GC/MS disinfection by-product chemicals	Bromochloroiodomethane	ng/L	<50	<50
GC/MS disinfection by-product chemicals	Bromochloronitromethane	ng/L	<1000	<1000
GC/MS disinfection by-product chemicals	Bromodichloromethane	ng/L	<50	<50
GC/MS disinfection by-product chemicals	Bromodiiodomethane	ng/L	<50	<50
GC/MS disinfection by-product chemicals	Bromoform	ng/L	<50	<50
GC/MS disinfection by-product chemicals	Bromonitromethane	ng/L	<1000	<1000
GC/MS disinfection by-product chemicals	Bromopicrin (Tribromonitromethane)	ng/L	<1000	<1000
GC/MS disinfection by-product chemicals	Chlorodiiodomethane	ng/L	<50	<50
GC/MS disinfection by-product chemicals	Chloroform	ng/L	<50	<50
GC/MS disinfection by-product chemicals	Chloropicrin (Trichloronitromethane)	ng/L	<1000	<1000
GC/MS disinfection by-product chemicals	Dibromoacetonitrile	ng/L	<1000	<1000
GC/MS disinfection by-product chemicals	Dibromochloromethane	ng/L	<50	<50
GC/MS disinfection by-product chemicals	Dibromoiodomethane	ng/L	<50	<50
GC/MS disinfection by-product chemicals	Dichloroacetonitrile	ng/L	<100	<100
GC/MS disinfection by-product chemicals	Dichloroiodomethane	ng/L	<50	<50
GC/MS disinfection by-product chemicals	Dichloronitromethane	ng/L	<100	<100
GC/MS disinfection by-product chemicals	Iodoform	ng/L	<100	<100
GC/MS disinfection by-product chemicals	Trichloroacetonitrile	ng/L	<100	<100
GC/MS halogenated chemicals	1,2-bis(2,4,6-Tribromophenoxy)ethane	ng/L	<0.20	<1.0
GC/MS halogenated chemicals	Benfluralin	ng/L	<0.4	<0.4
GC/MS halogenated chemicals	Chlordane, cis	ng/L	<0.4	<0.4
GC/MS halogenated chemicals	Cyfluthrin	ng/L	<0.4	<0.4
GC/MS halogenated chemicals	Cyhalothrin	ng/L	<0.6	<0.4
GC/MS halogenated chemicals	DCPA (Dacthal)	ng/L	<0.4	<0.4
GC/MS halogenated chemicals	DDD, p,p'	ng/L	<4.0	<4.0
GC/MS halogenated chemicals	DDE, p,p'	ng/L	<2.0	<2.0
GC/MS halogenated chemicals	DDT, p,p'	ng/L	<8.0	<8.0
GC/MS halogenated chemicals	Dechlorane plus	ng/L	<2.0	<2.0
GC/MS halogenated chemicals	Desulfinylfipronil	ng/L	<0.2	<0.2
GC/MS halogenated chemicals	Dieldrin	ng/L	<0.2	<0.2
GC/MS halogenated chemicals	Endosulfan I	ng/L	<0.4	<0.4
GC/MS halogenated chemicals	Endosulfan II	ng/L	<0.4	<0.4
GC/MS halogenated chemicals	Endosulfan Sulfate	ng/L	<0.8	<0.8
GC/MS halogenated chemicals	Fipronil Sulfide	ng/L	<0.2	<0.2
GC/MS halogenated chemicals	Hexachlorobenzene (HCB)	ng/L	<0.3	<0.3
GC/MS halogenated chemicals	Nonachlor, cis	ng/L	<0.2	<0.2
GC/MS halogenated chemicals	Octachlorostyrene	ng/L	<2.0	<2.0
GC/MS halogenated chemicals	Oxychlordane	ng/L	<2.0	<2.0
GC/MS halogenated chemicals	Oxyfluorfen	ng/L	<8.0	<8.0
GC/MS halogenated chemicals	Pendimethalin	ng/L	<2.0	<2.0
GC/MS halogenated chemicals	Pentabromotoluene	ng/L	<2.0	<2.0
GC/MS halogenated chemicals	Pentachloroanisole (PCA)	ng/L	<0.2	<0.2
GC/MS halogenated chemicals	Pentachloronitrobenzene	ng/L	<0.2	<0.2
GC/MS halogenated chemicals	Polybrominated diphenyl ether 100	ng/L	<1.2	<1.2
GC/MS halogenated chemicals	Polybrominated diphenyl ether 138	ng/L	<0.20	<2.0
GC/MS halogenated chemicals	Polybrominated diphenyl ether 153	ng/L	<0.20	<2.0
GC/MS halogenated chemicals	Polybrominated diphenyl ether 154	ng/L	U-DLTD	<2.0
GC/MS halogenated chemicals	Polybrominated diphenyl ether 183	ng/L	<0.20	<2.0
GC/MS halogenated chemicals	Polybrominated diphenyl ether 47	ng/L	<14	<14
GC/MS halogenated chemicals	Polybrominated diphenyl ether 66	ng/L	<0.2	<0.2
GC/MS halogenated chemicals	Polybrominated diphenyl ether 71	ng/L	<0.2	<0.2
GC/MS halogenated chemicals	Polybrominated diphenyl ether 85	ng/L	<0.2	<2.0
GC/MS halogenated chemicals	Polybrominated diphenyl ether 99	ng/L	<4.0	<4.0
GC/MS halogenated chemicals	Polychlorinated biphenyl 101	ng/L	<2.0	<2.0
GC/MS halogenated chemicals	Polychlorinated biphenyl 110	ng/L	<2.0	<2.0
GC/MS halogenated chemicals	Polychlorinated biphenyl 118	ng/L	<1.0	<1.0
GC/MS halogenated chemicals	Polychlorinated biphenyl 138	ng/L	<1.0	<1.0
GC/MS halogenated chemicals	Polychlorinated biphenyl 146	ng/L	<1.0	<1.0
GC/MS halogenated chemicals	Polychlorinated biphenyl 149	ng/L	<2.0	<2.0
GC/MS halogenated chemicals	Polychlorinated biphenyl 151	ng/L	<1.0	<1.0
GC/MS halogenated chemicals	Polychlorinated biphenyl 170	ng/L	<1.0	<1.0
GC/MS halogenated chemicals	Polychlorinated biphenyl 174	ng/L	<1.0	<1.0
GC/MS halogenated chemicals	Polychlorinated biphenyl 177	ng/L	<1.0	<1.0
GC/MS halogenated chemicals	Polychlorinated biphenyl 180	ng/L	<1.0	<1.0
GC/MS halogenated chemicals	Polychlorinated biphenyl 183	ng/L	<1.0	<1.0
GC/MS halogenated chemicals	Polychlorinated biphenyl 187	ng/L	<1.0	<1.0
GC/MS halogenated chemicals	Polychlorinated biphenyl 194	ng/L	<1.0	<1.0
GC/MS halogenated chemicals	Polychlorinated biphenyl 206	ng/L	<1.0	<1.0
GC/MS halogenated chemicals	Polychlorinated biphenyl 49	ng/L	<4.0	<4.0
GC/MS halogenated chemicals	Polychlorinated biphenyl 52	ng/L	<2.0	<2.0
GC/MS halogenated chemicals	Polychlorinated biphenyl 70	ng/L	<4.0	<4.0
GC/MS halogenated chemicals	Tefluthrin	ng/L	<1.0	<1.0
GC/MS halogenated chemicals	Tetradifon	ng/L	<0.4	<0.4
GC/MS halogenated chemicals	trans-Chlordane	ng/L	<0.4	<0.4
GC/MS halogenated chemicals	trans-Nonachlor	ng/L	<0.2	<0.2
GC/MS halogenated chemicals	Triclosan, methyl-	ng/L	<10	<10
GC/MS halogenated chemicals	Trifluralin	ng/L	<0.4	<0.4
GC/MS semi-volatile chemicals	1,2,4-Trichlorobenzene	ng/L	<50	<50
GC/MS semi-volatile chemicals	1,2-Dichlorobenzene	ng/L	<50	<50
GC/MS semi-volatile chemicals	1,2-Diphenylhydrazine	ng/L	<200	<200
GC/MS semi-volatile chemicals	1,3-Dichlorobenzene	ng/L	<50	<50
GC/MS semi-volatile chemicals	2,4,6-Trichlorophenol	ng/L	<100	<100
GC/MS semi-volatile chemicals	2,4-Dichlorophenol	ng/L	<100	<100
GC/MS semi-volatile chemicals	2,4-Dimethylphenol	ng/L	<100	<100
GC/MS semi-volatile chemicals	2,4-Dinitrophenol	ng/L	<4000	<4000
GC/MS semi-volatile chemicals	2,4-Dinitrotoluene	ng/L	<200	<200
GC/MS semi-volatile chemicals	2,6-Dinitrotoluene	ng/L	<400	<400
GC/MS semi-volatile chemicals	2-Chloronaphthalene	ng/L	<50	<50
GC/MS semi-volatile chemicals	2-Chlorophenol	ng/L	<50	<50
GC/MS semi-volatile chemicals	2-Nitrophenol	ng/L	<200	<200
GC/MS semi-volatile chemicals	4,6-Dinitro-2-methylphenol	ng/L	<2000	<4000
GC/MS semi-volatile chemicals	4-Bromophenylphenylether	ng/L	<50	<50
GC/MS semi-volatile chemicals	4-Chloro-3-methylphenol	ng/L	<100	<100
GC/MS semi-volatile chemicals	4-Chlorophenyl phenyl ether	ng/L	<50	<50
GC/MS semi-volatile chemicals	4-Nitrophenol	ng/L	<520	<520
GC/MS semi-volatile chemicals	Acenaphthene	ng/L	<100	<100
GC/MS semi-volatile chemicals	Acenaphthylene	ng/L	<100	<100
GC/MS semi-volatile chemicals	Benz[a]anthracene	ng/L	<260	<260
GC/MS semi-volatile chemicals	Benzo[b]fluoranthene	ng/L	<100	<100
GC/MS semi-volatile chemicals	Benzo[ghi]perylene	ng/L	<200	<200
GC/MS semi-volatile chemicals	Benzo[k]fluoranthene	ng/L	<100	<100
GC/MS semi-volatile chemicals	bis(2-Chloroethoxy)methane	ng/L	<100	<100
GC/MS semi-volatile chemicals	bis(2-Chloroethyl)ether	ng/L	<100	<100
GC/MS semi-volatile chemicals	bis(2-Chloroisopropyl)ether	ng/L	<100	<100
GC/MS semi-volatile chemicals	bis(2-Ethylhexyl) phthalate	ng/L	<1000	<300
GC/MS semi-volatile chemicals	Butylbenzyl phthalate	ng/L	<1800	<1800
GC/MS semi-volatile chemicals	Chrysene	ng/L	<100	<100
GC/MS semi-volatile chemicals	Dibenz[a,h]anthracene	ng/L	<200	<200
GC/MS semi-volatile chemicals	Dimethyl phthalate	ng/L	<200	<200
GC/MS semi-volatile chemicals	Di-n-octyl phthalate	ng/L	<2000	<2000
GC/MS semi-volatile chemicals	Fluoranthene	ng/L	<100	<100
GC/MS semi-volatile chemicals	Fluorene	ng/L	<50	<50
GC/MS semi-volatile chemicals	Hexachlorobutadiene	ng/L	<50	<50
GC/MS semi-volatile chemicals	Hexachlorocyclopentadiene	ng/L	<200	<4000
GC/MS semi-volatile chemicals	Hexachloroethane	ng/L	<100	<100
GC/MS semi-volatile chemicals	Indeno[1,2,3-cd]pyrene	ng/L	<200	<200
GC/MS semi-volatile chemicals	Isophorone	ng/L	<50	<50
GC/MS semi-volatile chemicals	Nitrobenzene	ng/L	<50	<50
GC/MS semi-volatile chemicals	N-Nitrosodimethylamine	ng/L	<200	<200
GC/MS semi-volatile chemicals	N-Nitrosodi-n-propylamine	ng/L	<1020	<110
GC/MS semi-volatile chemicals	N-Nitrosodiphenylamine	ng/L	<100	<100
GC/MS semi-volatile chemicals	Pentachlorophenol	ng/L	<600	<600
GC/MS semi-volatile chemicals	Phenol	ng/L	<100	<100
GC/MS waste-indicator chemicals	1,4-Dichlorobenzene	ng/L	<80	<80
GC/MS waste-indicator chemicals	1-Methylnaphthalene	ng/L	<40	<40
GC/MS waste-indicator chemicals	2,2',4,4'-Tetrabromodiphenyl ether	ng/L	<40	<40
GC/MS waste-indicator chemicals	2,6-Dimethylnaphthalene	ng/L	<40	<40
GC/MS waste-indicator chemicals	2-Methylnaphthalene	ng/L	<40	<40
GC/MS waste-indicator chemicals	3,4-Dichlorophenyl isocyanate	ng/L	U-DLTD	U-DLTD
GC/MS waste-indicator chemicals	3-beta-Coprostanol	ng/L	U-DLTD	<1600
GC/MS waste-indicator chemicals	3-Methyl-1H-indole (skatol)	ng/L	U-DLTD	<40
GC/MS waste-indicator chemicals	3-tert-Butyl-4-hydroxyanisole (BHA)	ng/L	U-DLTD	U-DLTD
GC/MS waste-indicator chemicals	4-Cumylphenol	ng/L	<40	<40
GC/MS waste-indicator chemicals	4-n-Octylphenol	ng/L	U-DLTD	U-DLTD
GC/MS waste-indicator chemicals	4-nonylphenol monoethoxylate - total (NP1EO)	ng/L	U-DLTD	U-DLTD
GC/MS waste-indicator chemicals	4-Octylphenol diethoxylate (OP2EO)	ng/L	U-DLTD	U-DLTD
GC/MS waste-indicator chemicals	4-Octylphenol monoethoxylate (OP1EO)	ng/L	U-DLTD	U-DLTD
GC/MS waste-indicator chemicals	4-tert-Octylphenol	ng/L	<40	<40
GC/MS waste-indicator chemicals	5-Methyl-1H-benzotriazole	ng/L	<320	<320
GC/MS waste-indicator chemicals	Acetophenone	ng/L	E 613	<400
GC/MS waste-indicator chemicals	Acetyl-hexamethyl-tetrahydro-naphthalene (AHTN)	ng/L	<40	<40
GC/MS waste-indicator chemicals	Anthracene	ng/L	<20	<20
GC/MS waste-indicator chemicals	Anthraquinone	ng/L	<40	<40
GC/MS waste-indicator chemicals	Benzo[a]pyrene	ng/L	<20	<20
GC/MS waste-indicator chemicals	Benzophenone	ng/L	<80	<80
GC/MS waste-indicator chemicals	beta-Sitosterol	ng/L	<4800	<4800
GC/MS waste-indicator chemicals	beta-Stigmastanol	ng/L	U-DLTD	<3400
GC/MS waste-indicator chemicals	Bisphenol A	ng/L	U-DLTD	U-DLTD
GC/MS waste-indicator chemicals	Camphor	ng/L	<80	<80
GC/MS waste-indicator chemicals	Carbazole	ng/L	<20	<20
GC/MS waste-indicator chemicals	Cholesterol	ng/L	<1600	<1600
GC/MS waste-indicator chemicals	Diethoxynonylphenols- total (NP2EO)	ng/L	U-DLTD	U-DLTD
GC/MS waste-indicator chemicals	Diethyl phthalate	ng/L	<400	<400
GC/MS waste-indicator chemicals	d-Limonene	ng/L	<160	<0.16
GC/MS waste-indicator chemicals	Fluoranthene	ng/L	<20	<20
GC/MS waste-indicator chemicals	Galaxolide (HHCB)	ng/L	<40	<40
GC/MS waste-indicator chemicals	Indole	ng/L	<40	<40
GC/MS waste-indicator chemicals	Isoborneol	ng/L	<90	<90
GC/MS waste-indicator chemicals	Isopropylbenzene (Cumene)	ng/L	<40	<40
GC/MS waste-indicator chemicals	Isoquinoline	ng/L	<800	<800
GC/MS waste-indicator chemicals	Menthol	ng/L	<320	<320
GC/MS waste-indicator chemicals	Methyl salicylate	ng/L	<80	E 77
GC/MS waste-indicator chemicals	N,N-diethyl-meta-toluamide (DEET)	ng/L	E 44	<40
GC/MS waste-indicator chemicals	Naphthalene	ng/L	<20	<20
GC/MS waste-indicator chemicals	para-Nonylphenol total	ng/L	<1600	<1600
GC/MS waste-indicator chemicals	p-Cresol	ng/L	<80	<80
GC/MS waste-indicator chemicals	Phenanthrene	ng/L	<20	<20
GC/MS waste-indicator chemicals	Pyrene	ng/L	<80	<20
GC/MS waste-indicator chemicals	Tetrachloroethylene	ng/L	<160	<160
GC/MS waste-indicator chemicals	Tri(2-butoxyethyl) phosphate	ng/L	<640	<640
GC/MS waste-indicator chemicals	Tri(2-chloroethyl) phosphate	ng/L	<160	<160
GC/MS waste-indicator chemicals	Tributyl phosphate	ng/L	<64	<64
GC/MS waste-indicator chemicals	Triclosan	ng/L	<320	<320
GC/MS waste-indicator chemicals	Triethyl citrate (ethyl citrate)	ng/L	<40	160
GC/MS waste-indicator chemicals	Triphenyl phosphate	ng/L	<80	<80
GC/MS waste-indicator chemicals	Tris(dichloroisopropyl) phosphate	ng/L	<320	<320
high temperature combustion of CO2, measured with NDIR	Non-Volitale Dissolved Organic Carbon (NVDOC)	mg/L	<0.5	<0.5
HPLC-MS/MS pesticides	2,6-Dichlorobenzamide	ng/L	<3.3	<4.0
HPLC-MS/MS pesticides	Acetamiprid	ng/L	<12.0	<12
HPLC-MS/MS pesticides	Aminocyclopyrachlor	ng/L	<2.2	<2.0
HPLC-MS/MS pesticides	Benzovindiflupyr	ng/L	<2.2	<2.0
HPLC-MS/MS pesticides	Bicyclopyrone	ng/L	<5.2	<5.23
HPLC-MS/MS pesticides	Boscalid	ng/L	<4.0	<4.0
HPLC-MS/MS pesticides	Chlorantraniliprole	ng/L	<3.0	<3.0
HPLC-MS/MS pesticides	Clothianidin	ng/L	<6.0	<6.0
HPLC-MS/MS pesticides	Clothianidin degradate TMG	ng/L	<5.0	<4.0
HPLC-MS/MS pesticides	Clothianidin degradate TZNG	ng/L	<19	<250
HPLC-MS/MS pesticides	Cyantraniliprole	ng/L	<4.6	<5.0
HPLC-MS/MS pesticides	Cyantraniliprole degradate IN-JSE76	ng/L	E 0.57	<7.0
HPLC-MS/MS pesticides	Cyantraniliprole degradate IN-K5A79	ng/L	<25	<25
HPLC-MS/MS pesticides	Cyantraniliprole degradate IN-RNU71	ng/L	<14	<14
HPLC-MS/MS pesticides	Cyprodinil	ng/L	<7.6	<10
HPLC-MS/MS pesticides	Dimethomorph	ng/L	<2.9	<3.0
HPLC-MS/MS pesticides	Dinotefuran	ng/L	<2.8	<3.0
HPLC-MS/MS pesticides	Fluopicolide	ng/L	<4.0	<4.0
HPLC-MS/MS pesticides	Flutriafol	ng/L	<2.2	<3.0
HPLC-MS/MS pesticides	Fomesafen	ng/L	<7.5	<16
HPLC-MS/MS pesticides	Imazosulfuron	ng/L	<4.1	<4.0
HPLC-MS/MS pesticides	Imidacloprid	ng/L	<14	<14
HPLC-MS/MS pesticides	Imidacloprid-olefin	ng/L	<8.9	<9.0
HPLC-MS/MS pesticides	Myclobutanil	ng/L	<3.9	<3.0
HPLC-MS/MS pesticides	Pyrimethanil	ng/L	<9.0	<9.0
HPLC-MS/MS pesticides	Sulfoxaflor	ng/L	<4.0	<4.0
HPLC-MS/MS pesticides	Thiacloprid	ng/L	<4.0	<10
HPLC-MS/MS pesticides	Thiamethoxam	ng/L	<2.8	<3.0
HPLC-MS/MS pesticides	Tribenuron-methyl	ng/L	<56	<56
HPLC-MS/MS pesticides	Zoxamide	ng/L	<2.3	<2.0
IC anions	Br (bromide)	mg/L	No Sample	<0.01
IC anions	Cl (chloride)	mg/L	No Sample	<0.05
IC anions	F (fluoride)	mg/L	No Sample	<0.05
IC anions	SO4 (sulfate)	mg/L	No Sample	<0.1
ICP-MS	Ag (silver)	ug/L	No Sample	<0.2
ICP-MS	As (arsenic)	ug/L	No Sample	<0.02
ICP-MS	Be (beryllium)	ug/L	No Sample	<0.003
ICP-MS	Bi (bismuth)	ug/L	No Sample	<0.002
ICP-MS	Cd (cadmium)	ug/L	No Sample	<0.001
ICP-MS	Ce (cerium)	ug/L	No Sample	<0.001
ICP-MS	Co (cobalt)	ug/L	No Sample	<0.03
ICP-MS	Cu (copper)	ug/L	No Sample	0.038
ICP-MS	Dy (dysprosium)	ug/L	No Sample	<0.001
ICP-MS	Er (erbium)	ug/L	No Sample	<0.0004
ICP-MS	Eu (europium)	ug/L	No Sample	<0.001
ICP-MS	Ga (gallium)	ug/L	No Sample	<0.001
ICP-MS	Gd (gadolinium)	ug/L	No Sample	<0.001
ICP-MS	Ho (holmium)	ug/L	No Sample	<0.0002
ICP-MS	La (lanthanum)	ug/L	No Sample	<0.0005
ICP-MS	Lu (lutetium)	ug/L	No Sample	<0.0002
ICP-MS	Mo (molybdenum)	ug/L	No Sample	<0.05
ICP-MS	Nd (neodymium)	ug/L	No Sample	<0.001
ICP-MS	Ni (nickel)	ug/L	No Sample	<0.4
ICP-MS	P (phosphorus)	ug/L	No Sample	<3.0
ICP-MS	Pb (lead)	ug/L	No Sample	<0.02
ICP-MS	Pr (praseodymium)	ug/L	No Sample	<0.0002
ICP-MS	Rb (rubidium)	ug/L	No Sample	<0.004
ICP-MS	Sb (antimony)	ug/L	No Sample	0.005
ICP-MS	Se (selenium)	ug/L	No Sample	<0.1
ICP-MS	Sm (samarium)	ug/L	No Sample	<0.001
ICP-MS	Sn (tin)	ug/L	No Sample	0.03
ICP-MS	Tb (terbium)	ug/L	No Sample	<0.0002
ICP-MS	Ti (titanium)	ug/L	No Sample	<0.05
ICP-MS	Tl (thallium)	ug/L	No Sample	<0.01
ICP-MS	Tm (thulium)	ug/L	No Sample	<0.0001
ICP-MS	U (uranium)	ug/L	No Sample	<0.003
ICP-MS	Y (yttrium)	ug/L	No Sample	<0.0003
ICP-MS	Yb (ytterbium)	ug/L	No Sample	<0.0004
ICP-MS	Zn (zinc)	ug/L	No Sample	4.2
ICP-OES	Al (aluminum)	mg/L	<0.004	<0.004
ICP-OES	B (boron)	mg/L	<0.006	<0.006
ICP-OES	Ba (barium)	mg/L	<0.0003	<0.0003
ICP-OES	Ca (calcium)	mg/L	0.102	<0.008
ICP-OES	Cr (chromium)	mg/L	<0.002	<0.002
ICP-OES	Fe (iron)	mg/L	0.001	<0.001
ICP-OES	K (potassium)	mg/L	<0.07	<0.03
ICP-OES	Li (lithium)	mg/L	<0.0001	<0.0001
ICP-OES	Mg (magnesium)	mg/L	0.025	<0.01
ICP-OES	Mn (manganese)	mg/L	<0.001	<0.001
ICP-OES	Na (sodium)	mg/L	<0.2	<0.09
ICP-OES	SiO2 (silicon dioxide)	mg/L	0.03	<0.01
ICP-OES	Sr (strontium)	mg/L	<0.0005	<0.0005
ICP-OES	V (vanadium)	mg/L	<0.001	<0.001
ICP-OES	W (tungsten)	mg/L	<0.008	<0.008
LC-MS/MS antibiotics	Azithromycin	ng/L	<5.0	<5.0
LC-MS/MS antibiotics	Carbamazepine	ng/L	<5.0	<5.0
LC-MS/MS antibiotics	Chloramphenicol	ng/L	<100	<10
LC-MS/MS antibiotics	Chlortetracycline	ng/L	<10	<10
LC-MS/MS antibiotics	Ciprofloxacin	ng/L	<5.0	<5.0
LC-MS/MS antibiotics	Doxycycline	ng/L	<10	<10
LC-MS/MS antibiotics	Enrofloxacin	ng/L	<5.0	<5.0
LC-MS/MS antibiotics	Epi-chlortetracycline	ng/L	<10	<10
LC-MS/MS antibiotics	Epi-iso-chlortetracycline	ng/L	<10	<10
LC-MS/MS antibiotics	Epi-oxytetracycline	ng/L	<10	<10
LC-MS/MS antibiotics	Epi-tetracycline	ng/L	<10	<10
LC-MS/MS antibiotics	Erythromycin	ng/L	<8.0	<10
LC-MS/MS antibiotics	Erythromycin-H2O	ng/L	<5.0	<20
LC-MS/MS antibiotics	Ibuprofen	ng/L	<50	<50
LC-MS/MS antibiotics	Iso-chlortetracycline	ng/L	<10	<5.0
LC-MS/MS antibiotics	Lincomycin	ng/L	<5.0	<5.0
LC-MS/MS antibiotics	Lomefloxacin	ng/L	<5.0	<5.0
LC-MS/MS antibiotics	Norfloxacin	ng/L	<5.0	<5.0
LC-MS/MS antibiotics	Ofloxacin	ng/L	<5.0	<5.0
LC-MS/MS antibiotics	Ormetoprim	ng/L	<5.0	<5.0
LC-MS/MS antibiotics	Oxytetracycline	ng/L	<10	<5.0
LC-MS/MS antibiotics	Roxithromycin	ng/L	<5.0	<5.0
LC-MS/MS antibiotics	Sarafloxacin	ng/L	<5.0	<5.0
LC-MS/MS antibiotics	Sulfachloropyridazine	ng/L	<5.0	<5.0
LC-MS/MS antibiotics	Sulfadiazine	ng/L	<5.0	<50
LC-MS/MS antibiotics	Sulfadimethoxine	ng/L	<5.0	<5.0
LC-MS/MS antibiotics	Sulfamethazine	ng/L	<5.0	<5.0
LC-MS/MS antibiotics	Sulfamethoxazole	ng/L	<5.0	<5.0
LC-MS/MS antibiotics	Sulfathiazole	ng/L	<5.0	<50
LC-MS/MS antibiotics	Tetracycline	ng/L	<10	<5.0
LC-MS/MS antibiotics	Trimethoprim	ng/L	<5.0	<5.0
LC-MS/MS antibiotics	Tylosin	ng/L	<5.0	<10
LC-MS/MS antibiotics	Virginiamycin	ng/L	<5.0	<5.0
LC-MS/MS hormones	11-Ketotestosterone	ng/L	<1.0	<1.0
LC-MS/MS hormones	17-alpha-Estradiol (17aE2)	ng/L	<1.0	<1.0
LC-MS/MS hormones	17-alpha-Ethynylestradiol (EE2)	ng/L	<1.0	<1.0
LC-MS/MS hormones	17-beta-Estradiol (17bE2)	ng/L	<1.0	<1.0
LC-MS/MS hormones	17-beta-estradiol-17-sulfate	ng/L	<1.0	<1.0
LC-MS/MS hormones	17-beta-estradiol-3-sulfate	ng/L	<1.0	<1.0
LC-MS/MS hormones	17-beta-estradiol-glucuronide	ng/L	<1.0	<1.0
LC-MS/MS hormones	5-alpha-Dihydrotestosterone	ng/L	<1.0	<1.0
LC-MS/MS hormones	alpha-Zearalanol	ng/L	<1.0	<1.0
LC-MS/MS hormones	Androstenedione	ng/L	<1.0	<1.0
LC-MS/MS hormones	Androsterone glucuronide	ng/L	<1.0	<1.0
LC-MS/MS hormones	Androsterone sulfate	ng/L	<1.0	<1.0
LC-MS/MS hormones	Beauvericin	ng/L	<2.0	<2.0
LC-MS/MS hormones	beta-Zearalenol	ng/L	<1.0	<1.0
LC-MS/MS hormones	Biochanin A	ng/L	<1.0	<1.0
LC-MS/MS hormones	Coumestrol	ng/L	<1.0	<1.0
LC-MS/MS hormones	Daidzein	ng/L	<1.0	<1.0
LC-MS/MS hormones	Deoxynivalenol	ng/L	<2.0	<2.0
LC-MS/MS hormones	Epi-testosterone	ng/L	<1.0	<1.0
LC-MS/MS hormones	Equilenin	ng/L	<1.0	<1.0
LC-MS/MS hormones	Equilenin sulfate	ng/L	<1.0	<1.0
LC-MS/MS hormones	Equilin	ng/L	<1.0	<1.0
LC-MS/MS hormones	Equilin sulfate	ng/L	<1.0	<1.0
LC-MS/MS hormones	Equol	ng/L	<1.0	<1.0
LC-MS/MS hormones	Estriol (E3)	ng/L	<1.0	<1.0
LC-MS/MS hormones	Estriol-17-sulfate	ng/L	<1.0	<1.0
LC-MS/MS hormones	Estriol-3-glucuronide	ng/L	<1.0	<1.0
LC-MS/MS hormones	Estriol-3-sulfate	ng/L	<1.0	<1.0
LC-MS/MS hormones	Estrone (E1)	ng/L	<1.0	<1.0
LC-MS/MS hormones	Estrone glucuronide	ng/L	<1.0	<1.0
LC-MS/MS hormones	Estrone-3-sulfate	ng/L	<1.0	<1.0
LC-MS/MS hormones	Ethynylestradiol-3-glucuronide	ng/L	<1.0	<1.0
LC-MS/MS hormones	Ethynylestradiol-3-sulfate	ng/L	<1.0	<1.0
LC-MS/MS hormones	Formononetin	ng/L	<1.0	<1.0
LC-MS/MS hormones	Genistein	ng/L	<1.0	<1.0
LC-MS/MS hormones	Nivalenol	ng/L	<2.0	<2.0
LC-MS/MS hormones	Testosterone	ng/L	<1.0	<1.0
LC-MS/MS hormones	Testosterone glucuronide	ng/L	<1.0	<1.0
LC-MS/MS hormones	Testosterone sulfate	ng/L	<1.0	<1.0
LC-MS/MS hormones	Trans-diethylstilbestrol	ng/L	<1.0	<1.0
LC-MS/MS hormones	Trans-diethylstilbestrol glucuronide	ng/L	<1.0	<1.0
LC-MS/MS hormones	Trenbolone	ng/L	<1.0	<1.0
LC-MS/MS hormones	Trenbolone acetate	ng/L	<5.0	<5.0
LC-MS/MS hormones	Verrucarin A	ng/L	<1.0	<1.0
LC-MS/MS hormones	Zearalenone	ng/L	<1.0	<1.0
LC-MS/MS negative ion pesticides	2,4-Dichlorophenoxyacetic acid (2,4-D)	ng/L	<62	<62
LC-MS/MS negative ion pesticides	3-Phenoxybenzoic acid	ng/L	<100	<200
LC-MS/MS negative ion pesticides	4-(Hydroxymethyl)pendimethalin	ng/L	<213	<213
LC-MS/MS negative ion pesticides	4-Hydroxychlorothalonil	ng/L	<98	<98
LC-MS/MS negative ion pesticides	Acetochlor oxanilic acid (OA)	ng/L	<90	<90
LC-MS/MS negative ion pesticides	Acetochlor sulfonic acid (SA)	ng/L	<400	<400
LC-MS/MS negative ion pesticides	Acetochlor sulfynilacetic acid (SAA)	ng/L	<176	<176
LC-MS/MS negative ion pesticides	Alachlor oxanilic acid (OA)	ng/L	<84	<60
LC-MS/MS negative ion pesticides	Alachlor sulfonic acid (SA)	ng/L	<800	<800
LC-MS/MS negative ion pesticides	Alachlor sulfynilacetic acid (SAA)	ng/L	<169	<128
LC-MS/MS negative ion pesticides	Bentazon	ng/L	<9.0	<9.0
LC-MS/MS negative ion pesticides	Bromoxynil	ng/L	<79	<60
LC-MS/MS negative ion pesticides	Chlorosulfonamide acid	ng/L	<75	<105
LC-MS/MS negative ion pesticides	DCPA monoacid (Chlorthal-monomethyl)	ng/L	<2700	<2700
LC-MS/MS negative ion pesticides	Dechlorofipronil	ng/L	<3.8	<3.8
LC-MS/MS negative ion pesticides	Desamino-diketo metribuzin	ng/L	<200	<200
LC-MS/MS negative ion pesticides	Desulfinylfipronil amide	ng/L	<10	<25
LC-MS/MS negative ion pesticides	Dicamba	ng/L	<2400	<800
LC-MS/MS negative ion pesticides	Diflufenzopyr	ng/L	<72	<72
LC-MS/MS negative ion pesticides	Diketonitrile-isoxaflutole	ng/L	<62	<24
LC-MS/MS negative ion pesticides	Dimethenamid oxanilic acid (OA)	ng/L	<85	<85
LC-MS/MS negative ion pesticides	Dimethenamid sulfonic acid (SA)	ng/L	<79	<79
LC-MS/MS negative ion pesticides	Dimethenamid sulfynilacetic acid (SAA)	ng/L	<189	<189
LC-MS/MS negative ion pesticides	Fipronil	ng/L	<4	<4.0
LC-MS/MS negative ion pesticides	Fipronil amide	ng/L	<10	<9.2
LC-MS/MS negative ion pesticides	Fipronil sulfonate	ng/L	<96	<96
LC-MS/MS negative ion pesticides	Fipronil sulfone	ng/L	<5.6	<5.6
LC-MS/MS negative ion pesticides	Flubendiamide	ng/L	<4.4	<4.4
LC-MS/MS negative ion pesticides	Hexazinone Transformation Product D	ng/L	<400	<294
LC-MS/MS negative ion pesticides	Hexazinone Transformation Product E	ng/L	<100	<76
LC-MS/MS negative ion pesticides	Isoxaflutole Acid RPA 203328	ng/L	<9.2	<9.2
LC-MS/MS negative ion pesticides	MCPA	ng/L	<250	<1000
LC-MS/MS negative ion pesticides	Metolachlor oxanilic acid (OA)	ng/L	<500	<149
LC-MS/MS negative ion pesticides	Metolachlor sulfonic acid (SA)	ng/L	<68	<68
LC-MS/MS negative ion pesticides	Metribuzin DK (Metribuzin-Diketo)	ng/L	<1000	<400
LC-MS/MS negative ion pesticides	Oryzalin	ng/L	<12	<12
LC-MS/MS negative ion pesticides	sec-Acetochlor oxanilic acid (OA)	ng/L	<52	<100
LC-MS/MS negative ion pesticides	Sulfentrazone	ng/L	<18	<25
LC-MS/MS negative ion pesticides	Triclopyr	ng/L	<88	<88
LC-MS/MS pesticides	Amino Phosphonic Acid (AMPA)	ng/L	<20	<20
LC-MS/MS pesticides	Glufosinate	ng/L	<20	<20
LC-MS/MS pesticides	Glyphosate	ng/L	<20	<20
LC-MS/MS PFAS	11-chloroicosafluoro-3oxaundecane-1-sulfonate (11Cl-PF3OUdS)	ng/L	<20.2	<20.2
LC-MS/MS PFAS	4:2 fluorotelomer sulfonate (4:2 FTS)	ng/L	<9.45	<9.45
LC-MS/MS PFAS	4-dioxa-3H-perfluorononanoate (DONA)	ng/L	<2.0	<2.0
LC-MS/MS PFAS	6:2 fluorotelomer sulfonate (6:2 FTS)	ng/L	<19.2	<19.2
LC-MS/MS PFAS	8:2 fluorotelomer sulfonate (8:2 FTS)	ng/L	<9.7	<9.7
LC-MS/MS PFAS	9-chlorohexadecafluoro-3-oxanonane-1sulfonate (9Cl-PF3ONS)	ng/L	<10.1	<10.1
LC-MS/MS PFAS	N-ethylperfluorooctanesulfonamide (N-EtFOSA)	ng/L	<5.05	<5.05
LC-MS/MS PFAS	N-ethylperfluorooctanesulfonomido acetate (N-EtFOSAA)	ng/L	<20.2	<20.2
LC-MS/MS PFAS	N-methylperfluorooctanesulfonamide (N-MeFOSA)	ng/L	<10.1	<10.1
LC-MS/MS PFAS	N-methylperfluorooctanesulfonomido acetate (N-MeFOSAA)	ng/L	<10.1	<10.1
LC-MS/MS PFAS	perfluoro-1-butanesulfonamide (FBSA)	ng/L	<20.2	<20.2
LC-MS/MS PFAS	perfluoro-1-hexanesulfonamide (FHx-SA)	ng/L	<20.2	<20.2
LC-MS/MS PFAS	perfluoro-2-propoxypropanoate (HFPA-DA, GenX)	ng/L	<10.1	<10.1
LC-MS/MS PFAS	Perfluorobutanesulfonate (PFBS)	ng/L	<4.46	<4.46
LC-MS/MS PFAS	Perfluorobutanoate (PFBA)	ng/L	<20.2	<20.2
LC-MS/MS PFAS	perfluorodecanesulfonate (PFDS)	ng/L	<4.87	<4.87
LC-MS/MS PFAS	Perfluorodecanoate (PFDA)	ng/L	<5.05	<5.05
LC-MS/MS PFAS	perfluorododecanoate (PFDoDA)	ng/L	<10.1	<10.1
LC-MS/MS PFAS	perfluoroheptanesulfonate (PFHpS)	ng/L	<9.6	<9.6
LC-MS/MS PFAS	perfluoroheptanoate (PFHpA)	ng/L	<20.2	<20.2
LC-MS/MS PFAS	perfluorohexanesulfonate (PFHxS) Branched	ng/L	<8.7	<8.7
LC-MS/MS PFAS	Perfluorohexanesulfonate (PFHxS) Linear	ng/L	<3.7	<3.7
LC-MS/MS PFAS	Perfluorohexanoate (PFHxA)	ng/L	<20.2	<20.2
LC-MS/MS PFAS	perfluorononanesulfonate (PFNS)	ng/L	<9.8	<9.8
LC-MS/MS PFAS	Perfluorononanoate (PFNA)	ng/L	<5.05	<5.05
LC-MS/MS PFAS	perfluorooctanesulfonamide (FOSA)	ng/L	<2.0	<2.0
LC-MS/MS PFAS	Perfluorooctanesulfonate (PFOS) Branched	ng/L	<19.8	<19.8
LC-MS/MS PFAS	Perfluorooctanesulfonate (PFOS) Linear	ng/L	<7.37	<7.37
LC-MS/MS PFAS	Perfluorooctanoate (PFOA)	ng/L	<5.05	<5.05
LC-MS/MS PFAS	perfluoropentanesulfonate (PFPeS)	ng/L	<4.75	<4.75
LC-MS/MS PFAS	Perfluoropentanoate (PFPeA)	ng/L	<5.05	<5.05
LC-MS/MS PFAS	perfluorotetradecanoate (PFTeDA)	ng/L	<10.1	<10.1
LC-MS/MS PFAS	perfluorotridecanoate (PFTrDA)	ng/L	<10.1	<10.1
LC-MS/MS PFAS	perfluoroundecanoate (PFUnDA)	ng/L	<10.1	<10.1
LC-MS/MS pharmaceuticals	1,7-Dimethylxanthine	ng/L	<88	<200
LC-MS/MS pharmaceuticals	10-Hydroxy-amitriptyline	ng/L	<8.3	<8.3
LC-MS/MS pharmaceuticals	Abacavir	ng/L	<8.2	<2.0
LC-MS/MS pharmaceuticals	Acetaminophen	ng/L	<80	<80
LC-MS/MS pharmaceuticals	Acyclovir	ng/L	<22	<22
LC-MS/MS pharmaceuticals	Albuterol	ng/L	<6.7	<6.7
LC-MS/MS pharmaceuticals	Alprazolam	ng/L	<21	<21
LC-MS/MS pharmaceuticals	Amitriptyline	ng/L	<37	<37
LC-MS/MS pharmaceuticals	Amphetamine	ng/L	<8.1	<4.4
LC-MS/MS pharmaceuticals	Antipyrine	ng/L	<116	<50
LC-MS/MS pharmaceuticals	Atenolol	ng/L	<13	<20
LC-MS/MS pharmaceuticals	Benztropine	ng/L	<44	<44
LC-MS/MS pharmaceuticals	Betamethasone	ng/L	<114	<114
LC-MS/MS pharmaceuticals	Bupropion	ng/L	<18	<18
LC-MS/MS pharmaceuticals	Caffeine	ng/L	<91	<91
LC-MS/MS pharmaceuticals	Carisoprodol	ng/L	<50	<20
LC-MS/MS pharmaceuticals	Chlorpheniramine	ng/L	<54	<54
LC-MS/MS pharmaceuticals	Cimetidine	ng/L	<42.4	<140
LC-MS/MS pharmaceuticals	Citalopram	ng/L	<6.6	<6.6
LC-MS/MS pharmaceuticals	Clonidine	ng/L	<61	<61
LC-MS/MS pharmaceuticals	Codeine	ng/L	<88	<32
LC-MS/MS pharmaceuticals	Cotinine	ng/L	<6.4	<6.4
LC-MS/MS pharmaceuticals	Dehydronifedipine	ng/L	<30	<20
LC-MS/MS pharmaceuticals	Desvenlafaxine	ng/L	<84	<84
LC-MS/MS pharmaceuticals	Dextromethorphan	ng/L	<20	<8.2
LC-MS/MS pharmaceuticals	Diazepam	ng/L	<4	<4.0
LC-MS/MS pharmaceuticals	Diltiazem	ng/L	<20	<10
LC-MS/MS pharmaceuticals	Diphenhydramine	ng/L	<19	<48
LC-MS/MS pharmaceuticals	Duloxetine	ng/L	<37	<37
LC-MS/MS pharmaceuticals	Ezetimibe	ng/L	<400	<205
LC-MS/MS pharmaceuticals	Fadrozole	ng/L	<13	<13
LC-MS/MS pharmaceuticals	Famotidine	ng/L	<34	<34
LC-MS/MS pharmaceuticals	Fenofibrate	ng/L	<14	<14
LC-MS/MS pharmaceuticals	Fexofenadine	ng/L	<96	<96
LC-MS/MS pharmaceuticals	Fluconazole	ng/L	<71	<30
LC-MS/MS pharmaceuticals	Fluoxetine	ng/L	<27	<27
LC-MS/MS pharmaceuticals	Fluticasone propionate	ng/L	<20	<140
LC-MS/MS pharmaceuticals	Fluvoxamine	ng/L	<80	<80
LC-MS/MS pharmaceuticals	Gabapentin	ng/L	<400	<160
LC-MS/MS pharmaceuticals	Glipizide	ng/L	<80	<80
LC-MS/MS pharmaceuticals	Glyburide	ng/L	<58	<58
LC-MS/MS pharmaceuticals	Guanylurea	ng/L	<400	<400
LC-MS/MS pharmaceuticals	Hexamethylenetetramine	ng/L	<150	<150
LC-MS/MS pharmaceuticals	Hydrocodone	ng/L	<20	<40
LC-MS/MS pharmaceuticals	Hydrocortisone	ng/L	<147	<147
LC-MS/MS pharmaceuticals	Hydroxyzine	ng/L	<7.4	<7.4
LC-MS/MS pharmaceuticals	Iminostilbene	ng/L	<200	<145
LC-MS/MS pharmaceuticals	Ketoconazole	ng/L	U-DLTD	<113
LC-MS/MS pharmaceuticals	Lamivudine	ng/L	<20	<16
LC-MS/MS pharmaceuticals	Lidocaine	ng/L	<38	<38
LC-MS/MS pharmaceuticals	Loperamide	ng/L	<80	<80
LC-MS/MS pharmaceuticals	Loratadine	ng/L	<7.0	<7.0
LC-MS/MS pharmaceuticals	Lorazepam	ng/L	<202	<202
LC-MS/MS pharmaceuticals	Meprobamate	ng/L	<86	<86
LC-MS/MS pharmaceuticals	Metaxalone	ng/L	<20	<20
LC-MS/MS pharmaceuticals	Metformin	ng/L	<13	<20
LC-MS/MS pharmaceuticals	Methadone	ng/L	<20	<7.6
LC-MS/MS pharmaceuticals	Methocarbamol	ng/L	<11	<11
LC-MS/MS pharmaceuticals	Methotrexate	ng/L	<52	<52
LC-MS/MS pharmaceuticals	Methyl-1H-benzotriazole	ng/L	<80	<80
LC-MS/MS pharmaceuticals	Metoprolol	ng/L	<27	<10
LC-MS/MS pharmaceuticals	Morphine	ng/L	<80	<80
LC-MS/MS pharmaceuticals	Nadolol	ng/L	<20	<20
LC-MS/MS pharmaceuticals	N-Desmethyldiltiazem	ng/L	<70	<70
LC-MS/MS pharmaceuticals	Nevirapine	ng/L	<290	<46
LC-MS/MS pharmaceuticals	Nicotine	ng/L	<58	<58
LC-MS/MS pharmaceuticals	Nizatidine	ng/L	<80	<80
LC-MS/MS pharmaceuticals	Nordiazepam	ng/L	<20	<20
LC-MS/MS pharmaceuticals	Norethindrone	ng/L	<20	<20
LC-MS/MS pharmaceuticals	Norfluoxetine	ng/L	<80	<80
LC-MS/MS pharmaceuticals	Norsertraline	ng/L	<80	<80
LC-MS/MS pharmaceuticals	Norverapamil	ng/L	<8.6	<200
LC-MS/MS pharmaceuticals	Omeprazole + Esomprazole	ng/L	<20	<16
LC-MS/MS pharmaceuticals	Oseltamivir	ng/L	<20	<15
LC-MS/MS pharmaceuticals	Oxazepam	ng/L	<226	<226
LC-MS/MS pharmaceuticals	Oxycodone	ng/L	<25	<25
LC-MS/MS pharmaceuticals	Paroxetine	ng/L	<264	<264
LC-MS/MS pharmaceuticals	Penciclovir	ng/L	<80	<80
LC-MS/MS pharmaceuticals	Pentoxifylline	ng/L	<9.4	<9.4
LC-MS/MS pharmaceuticals	Phenazopyridine	ng/L	<20	<20
LC-MS/MS pharmaceuticals	Phendimetrazine	ng/L	<31	<31
LC-MS/MS pharmaceuticals	Phenytoin	ng/L	<188	<188
LC-MS/MS pharmaceuticals	Piperonyl butoxide	ng/L	<20	<140
LC-MS/MS pharmaceuticals	Prednisolone	ng/L	<150	<150
LC-MS/MS pharmaceuticals	Prednisone	ng/L	<168	<168
LC-MS/MS pharmaceuticals	Promethazine	ng/L	U-DLTD	<114
LC-MS/MS pharmaceuticals	Propoxyphene	ng/L	<20	<28
LC-MS/MS pharmaceuticals	Propranolol	ng/L	<26	<26
LC-MS/MS pharmaceuticals	Pseudoephedrine + Ephedrine	ng/L	<11	<6.0
LC-MS/MS pharmaceuticals	Quinine	ng/L	<80	<80
LC-MS/MS pharmaceuticals	Ractopamine	ng/L	<40	<20
LC-MS/MS pharmaceuticals	Raloxifene	ng/L	<80	<140
LC-MS/MS pharmaceuticals	Ranitidine	ng/L	<192	<192
LC-MS/MS pharmaceuticals	Sertraline	ng/L	<20	<16
LC-MS/MS pharmaceuticals	Sitagliptin	ng/L	<97	<97
LC-MS/MS pharmaceuticals	Sulfamethizole	ng/L	<104	<104
LC-MS/MS pharmaceuticals	Tamoxifen	ng/L	<270	<270
LC-MS/MS pharmaceuticals	Temazepam	ng/L	<80	<18
LC-MS/MS pharmaceuticals	Theophylline	ng/L	<80	<140
LC-MS/MS pharmaceuticals	Thiabendazole	ng/L	<11	<11
LC-MS/MS pharmaceuticals	Tiotropium	ng/L	<200	<200
LC-MS/MS pharmaceuticals	Tramadol	ng/L	<20	<7.4
LC-MS/MS pharmaceuticals	Triamterene	ng/L	<5.2	<5.2
LC-MS/MS pharmaceuticals	Trimethoprim	ng/L	<20	<20
LC-MS/MS pharmaceuticals	Valacyclovir	ng/L	<163	<163
LC-MS/MS pharmaceuticals	Venlafaxine	ng/L	<5.2	<5.2
LC-MS/MS pharmaceuticals	Verapamil	ng/L	<140	<140
LC-MS/MS pharmaceuticals	Warfarin	ng/L	<6.0	<6
LC-MS/MS positve ion pesticides	1H-1,2,4-Triazole	ng/L	<50	<40
LC-MS/MS positve ion pesticides	2-(1-Hydroxyethyl)-6-methylaniline (HEMA)	ng/L	<94	<1000
LC-MS/MS positve ion pesticides	2-[(2-Ethyl-6-methylphenyl)amino]-1-propanol	ng/L	<10	<10
LC-MS/MS positve ion pesticides	2-Aminobenzimidazole	ng/L	<9.0	<9.0
LC-MS/MS positve ion pesticides	2-Amino-N-isopropylbenzamide	ng/L	<5.0	<4.0
LC-MS/MS positve ion pesticides	2-Chloro-2',6'-diethylacetanilide	ng/L	<5.0	<10
LC-MS/MS positve ion pesticides	2-Chloro-N-(2-ethyl-6-methylphenyl)acetamide	ng/L	<5.0	<5.0
LC-MS/MS positve ion pesticides	2-Hydroxy-4-isopropylamino-6-amino-s-triazine (OIAT)	ng/L	<4.0	<4.0
LC-MS/MS positve ion pesticides	2-Hydroxy-6-ethylamino-4-amino-s-triazine (OEAT)	ng/L	<100	<100
LC-MS/MS positve ion pesticides	2-Hydroxyatrazine (OIET)	ng/L	<8.0	<10
LC-MS/MS positve ion pesticides	3,4-Dichlorophenylurea	ng/L	<144	<108
LC-MS/MS positve ion pesticides	3-Hydroxycarbofuran	ng/L	<25	<25
LC-MS/MS positve ion pesticides	4-Chlorobenzylmethyl sulfoxide	ng/L	<3.2	<3.2
LC-MS/MS positve ion pesticides	4-Hydroxyhexazinone A	ng/L	<3.0	<3.0
LC-MS/MS positve ion pesticides	Acephate	ng/L	<10	<10
LC-MS/MS positve ion pesticides	Acetochlor	ng/L	<10	<25
LC-MS/MS positve ion pesticides	Alachlor	ng/L	<25	<27
LC-MS/MS positve ion pesticides	Aldicarb	ng/L	<8.0	<10
LC-MS/MS positve ion pesticides	Aldicarb sulfone	ng/L	<25	<25
LC-MS/MS positve ion pesticides	Aldicarb sulfoxide	ng/L	<2.2	<2.2
LC-MS/MS positve ion pesticides	Ametryn	ng/L	<2.6	<2.6
LC-MS/MS positve ion pesticides	Asulam	ng/L	<50	<100
LC-MS/MS positve ion pesticides	Atrazine	ng/L	<50	<25
LC-MS/MS positve ion pesticides	Azinphos-methyl	ng/L	<8.0	<10
LC-MS/MS positve ion pesticides	Azinphos-methyl oxon	ng/L	<15	<25
LC-MS/MS positve ion pesticides	Azoxystrobin	ng/L	<3.0	<3.0
LC-MS/MS positve ion pesticides	Bifenthrin	ng/L	<19	<50
LC-MS/MS positve ion pesticides	Bromacil	ng/L	<10	<5.6
LC-MS/MS positve ion pesticides	Butralin	ng/L	<5.0	<5.0
LC-MS/MS positve ion pesticides	Butylate	ng/L	<25	<10
LC-MS/MS positve ion pesticides	Carbaryl	ng/L	<5.6	<5.6
LC-MS/MS positve ion pesticides	Carbendazim	ng/L	<10	<10
LC-MS/MS positve ion pesticides	Carbofuran	ng/L	<5.0	<5.0
LC-MS/MS positve ion pesticides	Chlorimuron-ethyl	ng/L	<8.8	<50
LC-MS/MS positve ion pesticides	Chlorpyrifos	ng/L	<3.0	<3.0
LC-MS/MS positve ion pesticides	Chlorpyrifos oxon	ng/L	<2.0	<4.4
LC-MS/MS positve ion pesticides	Chlorsulfuron	ng/L	<50	<50
LC-MS/MS positve ion pesticides	cis-Permethrin	ng/L	<4.2	<4.2
LC-MS/MS positve ion pesticides	Cyanazine	ng/L	<50	<250
LC-MS/MS positve ion pesticides	Dechlorometolachlor	ng/L	<2.0	<5.0
LC-MS/MS positve ion pesticides	Deethylatrazine (CIAT)	ng/L	<64.5	<17.5
LC-MS/MS positve ion pesticides	Deiodo flubendiamide	ng/L	<10	<10
LC-MS/MS positve ion pesticides	Deisopropyl prometryn	ng/L	<2.8	<2.8
LC-MS/MS positve ion pesticides	Deisopropylatrazine (CEAT)	ng/L	<20	<20
LC-MS/MS positve ion pesticides	Demethyl fluometuron	ng/L	<3.6	<3.6
LC-MS/MS positve ion pesticides	Demethyl hexazinone B	ng/L	<3.0	<25
LC-MS/MS positve ion pesticides	Demethyl norflurazon	ng/L	<4.0	<4.0
LC-MS/MS positve ion pesticides	Desamino metribuzin (Metribuzin DA)	ng/L	<10	<9.0
LC-MS/MS positve ion pesticides	Diazinon	ng/L	<2.8	<5.0
LC-MS/MS positve ion pesticides	Diazoxon	ng/L	<4.0	<4.0
LC-MS/MS positve ion pesticides	Dichlorvos	ng/L	<52	<52
LC-MS/MS positve ion pesticides	Dicrotophos	ng/L	<4.0	<4.0
LC-MS/MS positve ion pesticides	Didealkylatrazine (CAAT)	ng/L	<25	<25
LC-MS/MS positve ion pesticides	Didemethyl hexazinone F (Hexazinone TP F)	ng/L	<10	<10
LC-MS/MS positve ion pesticides	Diflubenzuron	ng/L	<6.0	<6.0
LC-MS/MS positve ion pesticides	Dimethenamid	ng/L	<3.0	<3.0
LC-MS/MS positve ion pesticides	Dimethoate	ng/L	<4.6	<4.6
LC-MS/MS positve ion pesticides	Disulfoton	ng/L	<250	<11
LC-MS/MS positve ion pesticides	Disulfoton oxon	ng/L	<10	<2.0
LC-MS/MS positve ion pesticides	Disulfoton oxon sulfone	ng/L	<6.0	<10
LC-MS/MS positve ion pesticides	Disulfoton oxon sulfoxide	ng/L	<6.0	<10
LC-MS/MS positve ion pesticides	Disulfoton sulfone	ng/L	<9.0	<25
LC-MS/MS positve ion pesticides	Disulfoton sulfoxide	ng/L	<250	<25
LC-MS/MS positve ion pesticides	Diuron	ng/L	<25	<100
LC-MS/MS positve ion pesticides	EPTC	ng/L	<206	<206
LC-MS/MS positve ion pesticides	EPTC R248722	ng/L	<4.0	<25
LC-MS/MS positve ion pesticides	Ethoprop	ng/L	<5.0	<5.0
LC-MS/MS positve ion pesticides	Etoxazole	ng/L	<4.2	<4.2
LC-MS/MS positve ion pesticides	Fenamiphos	ng/L	<2.0	<4.6
LC-MS/MS positve ion pesticides	Fenamiphos sulfone	ng/L	<5.0	<25
LC-MS/MS positve ion pesticides	Fenamiphos sulfoxide	ng/L	<5.0	<5.0
LC-MS/MS positve ion pesticides	Fenbutatin oxide	ng/L	<100	<120
LC-MS/MS positve ion pesticides	Fentin	ng/L	<30	<50
LC-MS/MS positve ion pesticides	Flumetsulam	ng/L	<17	<25
LC-MS/MS positve ion pesticides	Fluometuron	ng/L	<10	<10
LC-MS/MS positve ion pesticides	Fonofos	ng/L	<11	<11
LC-MS/MS positve ion pesticides	Halosulfuron-methyl	ng/L	<22	<25
LC-MS/MS positve ion pesticides	Hexazinone	ng/L	<3.6	<3.6
LC-MS/MS positve ion pesticides	Hexazinone Transformation Product C	ng/L	<2.0	<2.0
LC-MS/MS positve ion pesticides	Hexazinone Transformation Product G	ng/L	<25	<22
LC-MS/MS positve ion pesticides	Hydroxy didemethyl fluometuron	ng/L	<50	<50
LC-MS/MS positve ion pesticides	Hydroxy monodemethyl fluometuron	ng/L	<12	<40
LC-MS/MS positve ion pesticides	Hydroxyacetochlor	ng/L	<25	<50
LC-MS/MS positve ion pesticides	Hydroxyalachlor	ng/L	<6.0	<6.0
LC-MS/MS positve ion pesticides	Hydroxydiazinon	ng/L	<11	<11
LC-MS/MS positve ion pesticides	Hydroxymetolachlor	ng/L	<2.4	<2.4
LC-MS/MS positve ion pesticides	Hydroxyphthalazinone	ng/L	<46	<28
LC-MS/MS positve ion pesticides	Hydroxysimazine	ng/L	<100	<120
LC-MS/MS positve ion pesticides	Imazamox	ng/L	<28	<30
LC-MS/MS positve ion pesticides	Imazaquin	ng/L	<18	<18
LC-MS/MS positve ion pesticides	Imazethapyr	ng/L	<20	<8.0
LC-MS/MS positve ion pesticides	Indoxacarb	ng/L	<25	<10
LC-MS/MS positve ion pesticides	Isoxaflutole	ng/L	<25	<50
LC-MS/MS positve ion pesticides	Kresoxim-methyl	ng/L	<5.0	<10
LC-MS/MS positve ion pesticides	Lactofen	ng/L	<10	<10
LC-MS/MS positve ion pesticides	Linuron	ng/L	<5.6	<5.6
LC-MS/MS positve ion pesticides	Malaoxon	ng/L	<2.4	<50
LC-MS/MS positve ion pesticides	Malathion	ng/L	<5.4	<10
LC-MS/MS positve ion pesticides	Metalaxyl	ng/L	<6.0	<6
LC-MS/MS positve ion pesticides	Metconazole	ng/L	<5.0	<10
LC-MS/MS positve ion pesticides	Methamidophos	ng/L	<10	<10
LC-MS/MS positve ion pesticides	Methidathion	ng/L	<10	<8.4
LC-MS/MS positve ion pesticides	Methomyl	ng/L	<3.0	<3.0
LC-MS/MS positve ion pesticides	Methomyl oxime	ng/L	<2000	<8000
LC-MS/MS positve ion pesticides	Methoxyfenozide	ng/L	<2.2	<2.5
LC-MS/MS positve ion pesticides	Methyl paraoxon	ng/L	<25	<19
LC-MS/MS positve ion pesticides	Metolachlor	ng/L	<9.0	<3.2
LC-MS/MS positve ion pesticides	Metolachlor hydroxy morpholinone	ng/L	<10	<25
LC-MS/MS positve ion pesticides	Metribuzin	ng/L	<25	<20
LC-MS/MS positve ion pesticides	Molinate	ng/L	<50	<28
LC-MS/MS positve ion pesticides	N-(3,4-Dichlorophenyl)-N-methylurea (DCPMU)	ng/L	<5.0	<5.0
LC-MS/MS positve ion pesticides	Naled	ng/L	<56	<56
LC-MS/MS positve ion pesticides	Nicosulfuron	ng/L	<12	<12
LC-MS/MS positve ion pesticides	Norflurazon	ng/L	<3.4	<5.0
LC-MS/MS positve ion pesticides	Novaluron	ng/L	<50	<50
LC-MS/MS positve ion pesticides	O-Ethyl O-methyl S-propyl phosphorothioate	ng/L	<5.0	<5.0
LC-MS/MS positve ion pesticides	O-Ethyl S-methyl S-propyl phosphorodithioate	ng/L	<3.0	<3.0
LC-MS/MS positve ion pesticides	O-Ethyl S-propyl phosphorothioate	ng/L	<64	<100
LC-MS/MS positve ion pesticides	Omethoate	ng/L	<2.0	<2.5
LC-MS/MS positve ion pesticides	Orthosulfamuron	ng/L	<6.0	<25
LC-MS/MS positve ion pesticides	Oxamyl	ng/L	<2.0	<25
LC-MS/MS positve ion pesticides	Oxamyl oxime	ng/L	<25	<5.0
LC-MS/MS positve ion pesticides	Oxyfluorfen	ng/L	<1000	<500
LC-MS/MS positve ion pesticides	Paraoxon	ng/L	<3.4	<3.4
LC-MS/MS positve ion pesticides	Phorate	ng/L	<11	<11
LC-MS/MS positve ion pesticides	Phorate oxon	ng/L	<100	<55
LC-MS/MS positve ion pesticides	Phorate oxon sulfone	ng/L	<20	<20
LC-MS/MS positve ion pesticides	Phorate oxon sulfoxide	ng/L	<7.0	<10
LC-MS/MS positve ion pesticides	Phorate sulfone	ng/L	<25	<36
LC-MS/MS positve ion pesticides	Phorate sulfoxide	ng/L	<4.6	<5.0
LC-MS/MS positve ion pesticides	Phthalazinone	ng/L	<15	<25
LC-MS/MS positve ion pesticides	Profenofos	ng/L	<3.0	<3.0
LC-MS/MS positve ion pesticides	Prometon	ng/L	<4.0	<4.0
LC-MS/MS positve ion pesticides	Prometryn	ng/L	<4.2	<4.2
LC-MS/MS positve ion pesticides	Pronamide (Propyzamide)	ng/L	<2.4	<25
LC-MS/MS positve ion pesticides	Propanil	ng/L	<12	<25
LC-MS/MS positve ion pesticides	Propargite	ng/L	<2.0	<2.5
LC-MS/MS positve ion pesticides	Propazine	ng/L	<3.2	<3.2
LC-MS/MS positve ion pesticides	Propiconazole	ng/L	<10	<6.0
LC-MS/MS positve ion pesticides	Propoxur	ng/L	<3.2	<3.2
LC-MS/MS positve ion pesticides	Prosulfuron	ng/L	<10	<25
LC-MS/MS positve ion pesticides	Pyraclostrobin	ng/L	<2.4	<2.4
LC-MS/MS positve ion pesticides	Pyridaben	ng/L	<2.4	<2.5
LC-MS/MS positve ion pesticides	Pyrimidinol (2-Isopropyl-6-methyl-4-pyrimidinol)	ng/L	<20	<8.0
LC-MS/MS positve ion pesticides	Pyriproxyfen	ng/L	<3.0	<3.0
LC-MS/MS positve ion pesticides	Siduron	ng/L	<5.0	<5.0
LC-MS/MS positve ion pesticides	Simazine	ng/L	<7.2	<25
LC-MS/MS positve ion pesticides	Sulfometuron-methyl	ng/L	<4.0	<4.0
LC-MS/MS positve ion pesticides	Sulfosulfuron	ng/L	<11	<25
LC-MS/MS positve ion pesticides	Tebuconazole	ng/L	<5.0	<15
LC-MS/MS positve ion pesticides	Tebufenozide	ng/L	<2.0	<2.0
LC-MS/MS positve ion pesticides	Tebupirimfos	ng/L	<2.0	<2.5
LC-MS/MS positve ion pesticides	Tebupirimfos oxon	ng/L	<2.0	<2.5
LC-MS/MS positve ion pesticides	Tebuthiuron	ng/L	<3.0	<3.0
LC-MS/MS positve ion pesticides	Tebuthiuron Transformation Product 104	ng/L	<10	<5.6
LC-MS/MS positve ion pesticides	Tebuthiuron Transformation Product 108	ng/L	<10	<10
LC-MS/MS positve ion pesticides	Tebuthiuron Transformation Product 109	ng/L	<11	<25
LC-MS/MS positve ion pesticides	Tebuthiuron Transformation Product 109 (OH)	ng/L	<38	<100
LC-MS/MS positve ion pesticides	Terbacil	ng/L	<25	<21
LC-MS/MS positve ion pesticides	Terbufos	ng/L	<6.8	<6.8
LC-MS/MS positve ion pesticides	Terbufos oxon	ng/L	<4.0	<4.0
LC-MS/MS positve ion pesticides	Terbufos oxon sulfone	ng/L	<11	<11
LC-MS/MS positve ion pesticides	Terbufos oxon sulfoxide	ng/L	<4.0	<4.0
LC-MS/MS positve ion pesticides	Terbufos sulfone	ng/L	<11	<25
LC-MS/MS positve ion pesticides	Terbufos sulfoxide	ng/L	<3.0	<3.0
LC-MS/MS positve ion pesticides	Terbuthylazine	ng/L	<3.6	<25
LC-MS/MS positve ion pesticides	Tetraconazole	ng/L	<7.0	<7.0
LC-MS/MS positve ion pesticides	Thiobencarb	ng/L	<4.2	<4.2
LC-MS/MS positve ion pesticides	trans-Permethrin	ng/L	<3.8	<5.0
LC-MS/MS positve ion pesticides	Triallate	ng/L	<12	<25
LC-MS/MS positve ion pesticides	Tribuphos	ng/L	<2.0	<2.0
LC-MS/MS positve ion pesticides	Trifloxystrobin	ng/L	<2.8	<2.8
National Water Quality Lab schedule 2333	Total Phosphorus as P (phosphorus)	mg/L	<0.004	<0.004
National Water Quality Lab schedule 2756	Total NO2+NO3+NH3+Organic as N (nitrite+nitrate+ammonia+organic as nitrogen)	mg/L	<0.05	<0.05
National Water Quality Lab schedule 3116	NH3 as N (ammonia as nitrogen)	mg/L	0.0175	<0.0100
National Water Quality Lab schedule 3117	NO2 as N (nitrite as nitrogen)	mg/L	<0.001	<0.001
National Water Quality Lab schedule 3118	Orthophosphate as P (phosphorus)	mg/L	<0.004	<0.004
National Water Quality Lab schedule 3156	NO2 + NO3 as N (nitrite plus nitrate as nitrogen)	mg/L	E 0.055	<0.040
Titraton	Alkalinity as bicarbonate (HCO3)	mg/L	No Sample	2.2
Notes:
E, estimated concentration with reduced precision and accuracy due to concentrations falling outside the calibration range
GC/MS, gas chromatography/mass spectrometry
LC-MS/MS, liquid chromatography-tandem mass spectrometry
HPLC-MS/MS, high pressure liquid chromatography-tandem mass spectrometry
PFAS, per-/poly-fluoroalkyl substance(s)
IC, ion chromatography
ICP-MS, inductively-coupled plasma mass spectrometry
ICP-OES, inductively-coupled plasma optical emissions spectrometry
U-DLTD, Unable to determine because of matrix interference
ng/L, nanograms per liter
uS/cm, microsiemens per centimeter at 25 degrees Celsius
mg/L, milligrams per liter

## Sheet: Table SI-5_Recoveries Summary
Table SI-5. Organic chemicals summary statistics of recoveries for isotope-dilution standards (IDSs), surrogate compounds, and method reagent-spikes added to field and quality-assurance samples.
Analytical Method	Number of reagent spike samples	25th percentile reagent spike recovery (%)	50th percentile reagent spike recovery (%)	75th percentile reagent spike recovery (%)	Mean reagent spike recovery (%)	Number of IDSs and surrogates	25th percentile IDS/surrogate recovery (%)	50th percentile IDS/surrogate recovery (%)	75th percentile IDS/surrogate recovery (%)	Mean IDS/surrogate recovery (%)
GC/MS semi-volatile chemicals	12	78	92	101	90	10	55	70.95	91.675	73.1761
LC-MS/MS pharmaceuticals	18	79.9	89.9	98.5	88.6965	41	87.9	102	115	100.687
GC/MS waste-indicator chemicals	16	84.4	96.5	106.75	144.273	3	65.433	74.3819	90.2778	76.1775
GC/MS halogenated chemicals	4	78	90	100	92.8201	3	44.555	56	74.179	60.1638
LC-MS/MS positve ion pesticides	13	89.5	98.1	106	97.4301	17	92.4253	100.597	107	98.4904
LC-MS/MS negative ion pesticides	17	90.9	97.45	104	97.8487	6	93.0737	98.6	105.743	97.5572
HP-LC-MS/MS pesticides	18	107	112	121	114.049	5	95.5	102	114	104.542
GC/MS disinfection by-product chemicals	no sample	no sample	no sample	no sample	no sample	2	96.73	101.5	104	100.748
LC-MS/MS PFAS	2	71	82	127	98	19	115.1	125.6	134.4	125.143
#[GS/MS, gas chromatography/mass spectrometry; LC-MS/MS, liquid chromatography-tandem mass spectrometry; GS-MS/MS, gas chromatography-tandem mass spectrometry; HP-LC-MS/MS, high pressure liquid chromatography-tandem mass spectrometry; PFAS, per-/poly-fluoroalkyl substance(s)]

## Sheet: Table SI-6 Organic Hits
Table SI-6. Concentrations of detected target-organic chemicals and nonvolatile dissolved organic carbon measured in samples of wastewater-effluent irrigation, stormwater runoff from agricultural fields and urban landscape. Sorted alphabetically by analytical method then by parameter name.
Analytical Method	Filtration	Chemical Class	Use	Chemical Name	Reporting Level	Total Detections	Effluent Irrigation 9-10-2018 13:00	Effluent Irrigation 9-17-2018 13:30	Effluent Irrigation 7-22-2019 10:00	Irrigated Ag 4-23-2019 09:30	Irrigated Ag 8-30-2019 10:00	Irrigated Ag 9-13-2019 01:00	Non-Irrigated Ag 4-23-2019 10:17	Non-Irrigated Ag 9-21-2019 09:00	Non-Irrigated Ag 10-26-2019 01:00	Surface Water 4-23-2019 07:30	Surface Water 8-27-2019 08:30	Surface Water 9-13-2019 07:30	Urban Stormwater 4-23-2019 08:30	Urban Stormwater 8-27-2019 02:00	Urban Stormwater 9-13-2019 01:00
BLYES Bioluminsescent Yeast Estrogen Screen	filtered in lab	not determined	not determined	Estrogen equivalents (EEQ)	0.13 ng/L	11	<0.13	0.15	<0.13	0.224029	<0.13	0.371985	0.455816	No Sample	0.50786	0.416682	0.200269	0.261677	0.756218	0.945377	1.01
GC/MS disinfection by-product chemicals	filtered in lab	disinfection by-product	formed during water treatment	1,1,1-Trichloro-2-propanone	500 ng/L	1	<500	<500	27440	<500	<500	<500	<500	<500	<500	<500	<500	<500	<500	<500	<500
GC/MS disinfection by-product chemicals	filtered in lab	disinfection by-product	formed during water treatment	Bromoacetonitrile	100 ng/L	1	<100	<100	4580	<100	<100	<100	<100	<100	<100	<100	<100	<100	<100	<100	<100
GC/MS disinfection by-product chemicals	filtered in lab	disinfection by-product	formed during water treatment	Bromochloroacetonitirle	500 ng/L	1	<500	<500	13000	<500	<500	<500	<500	<500	<500	<500	<500	<500	<500	<500	<500
GC/MS disinfection by-product chemicals	filtered in lab	disinfection by-product	formed during water treatment	Bromochloroiodomethane	50 ng/L	3	230	203	1080	<50	<50	<50	<50	<50	<50	<50	<50	<50	<50	<50	<50
GC/MS disinfection by-product chemicals	filtered in lab	disinfection by-product	formed during water treatment	Bromodichloromethane	50 ng/L	3	2830	2850	32100	<50	<50	<50	<50	<50	<50	<50	<50	<50	<50	<50	<50
GC/MS disinfection by-product chemicals	filtered in lab	disinfection by-product	formed during water treatment	Bromoform	50 ng/L	3	290	210	5900	<50	<50	<50	<50	<50	<50	<50	<50	<50	<50	<50	<50
GC/MS disinfection by-product chemicals	filtered in lab	disinfection by-product	formed during water treatment	Chloroform	50 ng/L	3	2596	3340	23120	<50	<50	<50	<50	<50	<50	<50	<50	<50	<50	<50	<50
GC/MS disinfection by-product chemicals	filtered in lab	disinfection by-product	formed during water treatment	Dibromoacetonitrile	1000 ng/L	1	<1000	<1000	12440	<1000	<1000	<1000	<1000	<1000	<1000	<1000	<1000	<1000	<1000	<1000	<1000
GC/MS disinfection by-product chemicals	filtered in lab	disinfection by-product	formed during water treatment	Dibromochloromethane	50 ng/L	3	1822	1530	26060	<50	<50	<50	<50	<50	<50	<50	<50	<50	<50	<50	<50
GC/MS disinfection by-product chemicals	filtered in lab	disinfection by-product	formed during water treatment	Dibromoiodomethane	50 ng/L	1	<50	<50	260	<50	<50	<50	<50	<50	<50	<50	<50	<50	<50	<50	<50
GC/MS disinfection by-product chemicals	filtered in lab	disinfection by-product	formed during water treatment	Dichloroacetonitrile	100 ng/L	3	246	274	4870	<100	<100	<100	<100	<100	<100	<100	<100	<100	<100	<100	<100
GC/MS disinfection by-product chemicals	filtered in lab	disinfection by-product	formed during water treatment	Dichloroiodomethane	50 ng/L	3	170	180	1700	<50	<50	<50	<50	<50	<50	<50	<50	<50	<50	<50	<50
GC/MS disinfection by-product chemicals	filtered in lab	disinfection by-product	formed during water treatment	Dichloronitromethane	100 ng/L	0	<100	<100	<100	<100	<100	<100	<100	<100	<100	<100	<100	<100	<100	<100	<100
GC/MS disinfection by-product chemicals	filtered in lab	disinfection by-product	formed during water treatment	Trichloroacetonitrile	100 ng/L	1	<100	<100	190	<100	<100	<100	<100	<100	<100	<100	<100	<100	<100	<100	<100
GC/MS halogenated chemicals	unfiltered	pesticide	insecticide	Chlordane, cis	0.4 ng/L	7	1.7	1	1.41	E 2.45	<0.4	<0.4	<0.4	No Sample	<0.4	<0.4	<0.4	<0.4	0.88	0.6	0.51
GC/MS halogenated chemicals	unfiltered	pesticide	pyrethroid insecticide	Cyfluthrin	0.4 ng/L	3	E 3.3	<0.4	<0.4	<0.4	<0.4	<0.4	<0.4	No Sample	<0.4	<0.4	<0.4	<0.4	E 1.15	E 0.27	<0.4
GC/MS halogenated chemicals	unfiltered	pesticide	pyrethroid insecticide	Cyhalothrin	0.4 ng/L	3	<0.4	<0.4	<0.4	0.43	<0.4	<0.4	<0.4	No Sample	<0.4	<0.4	<0.4	<0.4	0.42	E 0.24	<0.4
GC/MS halogenated chemicals	unfiltered	pesticide	metabolite of Fipronil	Desulfinylfipronil	0.2 ng/L	3	<0.2	<0.2	<0.2	<0.2	<0.2	<0.2	<0.2	No Sample	<0.2	<0.2	1.38	<0.2	<0.2	0.98	E 1.54
GC/MS halogenated chemicals	unfiltered	pesticide	insecticide	Dieldrin	0.2 ng/L	6	4.4	3.8	5.5	<0.2	<0.2	<0.2	<0.2	No Sample	<0.2	<0.2	<0.2	<0.2	0.44	0.26	0.54
GC/MS halogenated chemicals	unfiltered	pesticide	metabolite of Fipronil	Fipronil Sulfide	0.2 ng/L	7	6.1	E 6	0.6	<0.2	<0.2	<0.2	<0.2	No Sample	<0.2	<0.2	0.49	<0.2	0.2	0.22	E 0.49
GC/MS halogenated chemicals	unfiltered	pesticide	insecticide	Nonachlor, cis	0.2 ng/L	1	<0.2	<0.2	<0.2	0.81	<0.2	<0.2	<0.2	No Sample	<0.2	<0.2	<0.2	<0.2	<0.2	<0.2	<0.2
GC/MS halogenated chemicals	unfiltered	pesticide	herbicide	Pendimethalin	2.0 ng/L	2	<2.0	<2.0	<2.0	<2.0	<2.0	<2.0	<2.0	No Sample	<2.0	<2.0	E 1.46	<2.0	E 10	<2.0	<2.0
GC/MS halogenated chemicals	unfiltered	pesticide	insecticide	Pentachloroanisole (PCA)	0.2 ng/L	5	E 0.6	E 0.46	0.5	<0.2	<0.2	<0.2	<0.2	No Sample	<0.2	<0.2	<0.2	0.27	<0.2	<0.2	0.5
GC/MS halogenated chemicals	unfiltered	pesticide	insecticide	trans-Chlordane	0.4 ng/L	7	1.2	0.67	0.8	E 0.59	<0.4	<0.4	<0.4	No Sample	<0.4	<0.4	<0.4	<0.4	E 0.64	0.41	E 0.27
GC/MS halogenated chemicals	unfiltered	pesticide	insecticide	trans-Nonachlor	0.2 ng/L	7	0.6	0.27	0.3	E 2.1	<0.2	<0.2	<0.2	No Sample	<0.2	<0.2	<0.2	<0.2	0.54	0.37	0.3
GC/MS halogenated chemicals	unfiltered	household	metabolite of Triclosan, an antimicrobial disinfectant	Triclosan, methyl-	10 ng/L	1	<10	<10	17	<10	<10	<10	<10	No Sample	<10	<10	<10	<10	<10	<10	<10
GC/MS semi-volatile chemicals	unfiltered	pesticide	insecticide	2,4,6-Trichlorophenol	100 ng/L	3	120	120	E 30	<100	<100	<100	<100	No Sample	<100	<100	<100	<100	<100	<100	<100
GC/MS semi-volatile chemicals	unfiltered	pesticide	herbicide	2,4-Dinitrophenol	4000 ng/L	2	<4000	<4000	<4000	E 1000	<4000	<4000	<4000	No Sample	<4000	<4000	<4000	<4000	E 1000	<4000	<4000
GC/MS semi-volatile chemicals	unfiltered	household	disinfectant	2-Chlorophenol	50 ng/L	1	E 30	<50	<50	<50	<50	<50	<50	No Sample	<50	<50	<50	<50	<50	<50	<50
GC/MS semi-volatile chemicals	unfiltered	industrial	pharmaceutical synergist	4-Nitrophenol	520 ng/L	6	<520	<520	<520	740	570	<520	<520	No Sample	<520	<520	E 360	E 90	1030	930	<520
GC/MS semi-volatile chemicals	unfiltered	PAH	polycyclic aromatic hydrocarbon	Benz[a]anthracene	260 ng/L	4	<260	<260	<260	<260	<260	<260	<260	No Sample	<260	<260	E 20	E 20	E 40	E 30	<260
GC/MS semi-volatile chemicals	unfiltered	PAH	polycyclic aromatic hydrocarbon	Benzo[b]fluoranthene	100 ng/L	5	<100	<100	<100	<100	<100	<100	<100	No Sample	<100	<100	E 40	E 30	E 200	140	E 30
GC/MS semi-volatile chemicals	unfiltered	PAH	polycyclic aromatic hydrocarbon	Benzo[ghi]perylene	200 ng/L	5	<200	<200	<200	<200	<200	<200	<200	No Sample	<200	<200	E 20	E 10	E 100	E 80	E 20
GC/MS semi-volatile chemicals	unfiltered	PAH	polycyclic aromatic hydrocarbon	Benzo[k]fluoranthene	100 ng/L	5	<100	<100	<100	<100	<100	<100	<100	No Sample	<100	<100	E 20	E 10	E 70	E 50	E 10
GC/MS semi-volatile chemicals	unfiltered	industrial	plasticizer	bis(2-Ethylhexyl) phthalate	1000 ng/L	2	<1000	<1000	E 300	<1000	<1000	<1000	<1000	No Sample	E 700	<1000	U-DLTD	<1000	<1000	U-DLTD	<1000
GC/MS semi-volatile chemicals	unfiltered	PAH	polycyclic aromatic hydrocarbon	Chrysene	100 ng/L	5	<100	<100	<100	<100	<100	<100	<100	No Sample	<100	<100	E 10	E 8.0	E 60	E 50	E 10
GC/MS semi-volatile chemicals	unfiltered	PAH	polycyclic aromatic hydrocarbon	Indeno[1,2,3-cd]pyrene	200 ng/L	5	<200	<200	<200	<200	<200	<200	<200	No Sample	<200	<200	E 20	E 20	E 100	E 90	E 20
GC/MS semi-volatile chemicals	unfiltered	industrial	solvent for lacquer, plastic, oil, silicone, resin	Isophorone	50 ng/L	13	E 70	E 60	<50	110	130	60	60	No Sample	130	E 30	E 20	E 30	70	70	90
GC/MS semi-volatile chemicals	unfiltered	industrial	Industrial by-product	N-Nitrosodimethylamine	200 ng/L	1	<200	<200	<200	<200	<200	<200	<200	No Sample	<200	<200	<200	<200	200	<200	<200
GC/MS semi-volatile chemicals	unfiltered	pesticide	insecticide	Pentachlorophenol	600 ng/L	6	E 200	<600	<600	<600	E 60	<600	<600	No Sample	E 90	<600	E 50	<600	E 300	E 200	E 100
GC/MS semi-volatile chemicals	unfiltered	PAH	explosives, component of tar and diesel fuel	Phenanthrene	100 ng/L	5	<100	<100	<100	<100	<100	<100	<100	No Sample	<100	<100	E 10	E 10	E 40	E 40	E 10
GC/MS semi-volatile chemicals	unfiltered	industrial	disinfectant	Phenol	100 ng/L	8	1380	3230	<100	E 80	300	<100	E 180	No Sample	570	<100	<100	<100	E 90	840	<100
GC/MS waste-indicator chemicals	unfiltered	industrial	moth repellent, fumigant, deodorant	1,4-Dichlorobenzene	80 ng/L	3	E 26	E 26	<80	<80	<80	<80	<80	No Sample	<80	<80	<80	E 18	<80	<80	<80
GC/MS waste-indicator chemicals	unfiltered	industrial	component of diesel/kerosene	2,6-Dimethylnaphthalene	40 ng/L	1	<40	<40	103	<40	<40	<40	<40	No Sample	<40	<40	<40	<40	<40	<40	<40
GC/MS waste-indicator chemicals	unfiltered	plant animal sterol	fecal indicator	3-beta-Coprostanol	1600 ng/L	4	<1600	E 344	E 540	<1600	<1600	<1600	<1600	No Sample	<1600	<1600	<1600	E 292	<1600	<1600	E 447
GC/MS waste-indicator chemicals	unfiltered	household	fragrance	3-Methyl-1H-indole (skatol)	40 ng/L	2	<40	<40	<40	<40	<40	<40	<40	No Sample	E 7.0	<40	<40	<40	<40	E 21	<40
GC/MS waste-indicator chemicals	unfiltered	industrial	nonionic detergent degradate	4-tert-Octylphenol	400 ng/L	1	<400	<400	<400	<400	<400	<400	<400	No Sample	<400	<400	<400	<400	<400	<400	E 126
GC/MS waste-indicator chemicals	unfiltered	household	fragrance and/or flavorant	Acetophenone	1,226 ng/L	3	V 1500	V 2840	V 2080	<1,226	<1,226	<1,226	<1,226	No Sample	<1,226	<1,226	<1,226	<1,226	<1,226	<1,226	<1,226
GC/MS waste-indicator chemicals	unfiltered	household	polycyclic musk fragrance	Acetyl-hexamethyl-tetrahydro-naphthalene (AHTN)	40 ng/L	3	E 88	E 60	44	<40	<40	<40	<40	No Sample	<40	<40	<40	<40	<40	<40	<40
GC/MS waste-indicator chemicals	unfiltered	PAH	additive in paper	Anthraquinone	40 ng/L	9	E 64	E 52	E 57	E 17	<40	<40	<40	No Sample	<40	<40	E 48	E 37	E 136	E 310	E 239
GC/MS waste-indicator chemicals	unfiltered	PAH	polycyclic aromatic hydrocarbon	Benzo[a]pyrene	20 ng/L	4	<20	<20	<20	<20	<20	<20	<20	No Sample	<20	<20	19	E 18	<20	49	E 10
GC/MS waste-indicator chemicals	unfiltered	household	fixative for perfumes and soaps	Benzophenone	80 ng/L	10	E 180	E 120	390	E 60	<80	<80	E 50	No Sample	E 60	E 40	<80	E 30	E 50	<80	E 40
GC/MS waste-indicator chemicals	unfiltered	plant animal sterol	phytosterol	beta-Sitosterol	4800 ng/L	8	<4800	<4800	<4800	E 410	<4800	<4800	E 820	No Sample	<4800	E 410	E 1430	E 680	E 980	E 730	E 1820
GC/MS waste-indicator chemicals	unfiltered	plant animal sterol	phytosterol	beta-Stigmastanol	3400 ng/L	3	<3400	<3400	<3400	<3400	E 240	<3400	<3400	No Sample	<3400	<3400	E 190	<3400	<3400	<3400	E 170
GC/MS waste-indicator chemicals	unfiltered	household	fragrance and/or flavorant	Camphor	80 ng/L	9	E 53	<80	<80	E 29	90	E 74	E 29	No Sample	288	<80	E 59	<80	E 48	E 95	<80
GC/MS waste-indicator chemicals	unfiltered	industrial	dyes, explosives, and lubricants	Carbazole	20 ng/L	2	<20	<20	<20	<20	<20	<20	<20	No Sample	<20	<20	<20	<20	35	62	<20
GC/MS waste-indicator chemicals	unfiltered	plant animal sterol	biosynthesized sterol	Cholesterol	1600 ng/L	12	E 1970	E 770	E 980	E 250	E 500	E 310	E 730	No Sample	E 420	E 200	<1600	E 790	E 1110	<1600	E 3130
GC/MS waste-indicator chemicals	unfiltered	industrial	plasticizer for polymers and resins	Diethyl phthalate	400 ng/L	9	500	440	1960	E 80	<400	<400	E 170	No Sample	E 120	<400	<400	<400	E 210	E 340	E 190
GC/MS waste-indicator chemicals	unfiltered	PAH	component of coal tar and asphalt	Fluoranthene	20 ng/L	5	<20	<20	<20	<20	<20	<20	<20	No Sample	<20	<20	26	23	86	113	24
GC/MS waste-indicator chemicals	unfiltered	household	musk fragrance	Galaxolide (HHCB)	40 ng/L	5	602	518	382	<40	<40	<40	<40	No Sample	<40	<40	<40	E 13	<40	<40	46
GC/MS waste-indicator chemicals	unfiltered	household	fragrance and/or flavorant	Indole	40 ng/L	2	<40	<40	<40	<40	134	<40	<40	No Sample	E 63	<40	<40	<40	<40	<40	<40
GC/MS waste-indicator chemicals	unfiltered	household	flavorant	Menthol	320 ng/L	2	<320	<320	E 107	<320	<320	<320	<320	No Sample	<320	<320	<320	<320	<320	<320	E 110
GC/MS waste-indicator chemicals	unfiltered	household	fragrance and/or flavorant	Methyl salicylate	80 ng/L	6	175	208	<80	E 29	<80	<80	E 28	No Sample	E 43	<80	<80	<80	E 43	<80	<80
GC/MS waste-indicator chemicals	unfiltered	household	insecticide	N,N-diethyl-meta-toluamide (DEET)	88 ng/L	6	V 147	V 100	V 212	<88	<88	<88	<88	No Sample	<88	<88	<88	<88	V 106	V 252	V 200
GC/MS waste-indicator chemicals	unfiltered	industrial	wood preservative	p-Cresol	80 ng/L	3	<80	<80	<80	E 62	<80	<80	89	No Sample	<80	<80	<80	<80	<80	<80	E 41
GC/MS waste-indicator chemicals	unfiltered	household	plasticizer, flame retardant	Tri(2-chloroethyl) phosphate	160 ng/L	6	E 1300	368	209	<160	<160	<160	<160	No Sample	<160	<160	<160	<160	E 88	E 52	E 39
GC/MS waste-indicator chemicals	unfiltered	household	antifoaming agent, flame retardant	Tributyl phosphate	64 ng/L	3	E 136	<64	263	E 21	<64	<64	<64	No Sample	<64	<64	<64	<64	<64	<64	<64
GC/MS waste-indicator chemicals	unfiltered	household	food additive	Triethyl citrate (ethyl citrate)	40 ng/L	1	<40	<40	<40	<40	<40	<40	<40	No Sample	<40	<40	<40	<40	<40	<40	E 89
GC/MS waste-indicator chemicals	unfiltered	industrial	plasticizer, resin, wax, roofing paper	Triphenyl phosphate	80 ng/L	5	<80	E 44	<80	<80	<80	<80	<80	No Sample	E 46	<80	<80	<80	E 51	E 31	E 20
GC/MS waste-indicator chemicals	unfiltered	industrial	plasticizer, flame retardant	Tris(dichloroisopropyl) phosphate	320 ng/L	7	E 730	E 618	460	<320	<320	<320	<320	No Sample	<320	<320	E 28	<320	E 103	E 75	E 39
HPLC-MS/MS pesticides	filtered in field	pesticide	herbicide	2,6-Dichlorobenzamide	3.3 ng/L	1	<3.3	<3.3	E 7.0	<3.3	<3.3	<3.3	<3.3	<3.3	<3.3	<3.3	<3.3	<3.3	<3.3	<3.3	<3.3
HPLC-MS/MS pesticides	filtered in field	pesticide	herbicide	Aminocyclopyrachlor	2.2 ng/L	3	<2.2	<2.2	<2.2	<2.2	<2.2	<2.2	E 6.58	<2.2	<2.2	<2.2	<2.2	<2.2	33.5	<2.2	E 10
HPLC-MS/MS pesticides	filtered in field	pesticide	insecticide	Chlorantraniliprole	3.0 ng/L	8	E 1.4	<3.0	<3.0	E 25.7	E 4.0	E 5.0	E 2.05	E 1.0	<3.0	E 2.3	<3.0	<3.0	<3.0	<3.0	E 4.0
HPLC-MS/MS pesticides	filtered in field	pesticide	insecticide	Clothianidin	6.0 ng/L	9	235	140	138	69.3	13.6	17.9	1050	E 161	122	<6.0	<6.0	<6.0	<6.0	<6.0	<6.0
HPLC-MS/MS pesticides	filtered in field	pesticide	metabolite of Clothianidin	Clothianidin degradate TMG	3.9 ng/L	1	<3.9	<3.9	<3.9	<3.9	<3.9	<3.9	E 14.5	<3.9	<3.9	<3.9	<3.9	<3.9	<3.9	<3.9	<3.9
HPLC-MS/MS pesticides	filtered in field	pesticide	neonicotinoid insecticide	Dinotefuran	2.8 ng/L	3	20.3	14.4	28.8	<2.8	<2.8	<2.8	<2.8	<2.8	<2.8	<2.8	<2.8	<2.8	<2.8	<2.8	<2.8
HPLC-MS/MS pesticides	filtered in field	pesticide	neonicotinoid insecticide	Imidacloprid	14 ng/L	10	218	142	143	E 28.2	E 7.0	E 11.8	<14	<14	<14	<14	E 5.0	E 11.1	<14	E 6.0	E 7.0
HPLC-MS/MS pesticides	filtered in field	pesticide	fungicide	Myclobutanil	2.7 ng/L	1	<2.7	<2.7	<2.7	<2.7	<2.7	<2.7	<2.7	<2.7	<2.7	<2.7	<2.7	<2.7	<2.7	<2.7	E 1.0
HPLC-MS/MS pesticides	filtered in field	pesticide	insecticide	Sulfoxaflor	4.0 ng/L	1	<4.0	<4.0	<4.0	<4.0	7	<4.0	<4.0	<4.0	<4.0	<4.0	<4.0	<4.0	<4.0	<4.0	<4.0
HPLC-MS/MS pesticides	filtered in field	pesticide	insecticide	Thiamethoxam	2.8 ng/L	5	<2.8	<2.8	<2.8	368	7.5	9	7.9	<2.8	8	<2.8	<2.8	<2.8	<2.8	<2.8	<2.8
LC-MS/MS antibiotics	filtered in lab	prescription	antibiotic	Azithromycin	5.0 ng/L	3	190	450	<5.0	<5.0	<5.0	<5.0	<5.0	No Sample	<5.0	<5.0	<5.0	<5.0	<5.0	<5.0	6
LC-MS/MS antibiotics	filtered in lab	prescription	anticonvulsant and mood stabilizer	Carbamazepine	5.0 ng/L	3	240	260	170	<5.0	<5.0	<5.0	<5.0	No Sample	<5.0	<5.0	<5.0	<5.0	<5.0	<5.0	<5.0
LC-MS/MS antibiotics	filtered in lab	prescription	antibiotic	Ciprofloxacin	5.0 ng/L	2	12	15	<5.0	<5.0	<5.0	<5.0	<5.0	No Sample	<5.0	<5.0	<5.0	<5.0	<5.0	<5.0	<5.0
LC-MS/MS antibiotics	filtered in lab	prescription	antibiotic	Erythromycin-H2O	5.0 ng/L	2	37	28	<5.0	<5.0	<5.0	<5.0	<5.0	No Sample	<5.0	<5.0	<5.0	<5.0	<5.0	<5.0	<5.0
LC-MS/MS antibiotics	filtered in lab	nonprescription	nonsteroidal anti-inflammatory drug and pain reliever	Ibuprofen	50 ng/L	1	<50	<50	<50	<50	<50	<50	<50	No Sample	<50	<50	<50	<50	<50	<50	60
LC-MS/MS antibiotics	filtered in lab	prescription	antiobiotic	Ofloxacin	5.0 ng/L	2	94	160	<5.0	<5.0	<5.0	<5.0	<5.0	No Sample	<5.0	<5.0	<5.0	<5.0	<5.0	<5.0	<5.0
LC-MS/MS antibiotics	filtered in lab	prescription	antibiotic	Sulfamethoxazole	5.0 ng/L	3	540	770	12	<5.0	<5.0	<5.0	<5.0	No Sample	<5.0	<5.0	<5.0	<5.0	<5.0	<5.0	<5.0
LC-MS/MS antibiotics	filtered in lab	prescription	antibiotic	Trimethoprim	5.0 ng/L	2	6	10	<5.0	<5.0	<5.0	<5.0	<5.0	No Sample	<5.0	<5.0	<5.0	<5.0	<5.0	<5.0	<5.0
LC-MS/MS pesticides	filtered in lab	pesticide	metabolite of glyphosate	Amino Phosphonic Acid (AMPA)	20 ng/L	13	130	60	<20	3200	700	680	5900	No Sample	500	420	150	400	1100	970	860
LC-MS/MS pesticides	filtered in lab	pesticide	herbicide	Glyphosate	20 ng/L	11	<20	<20	<20	4900	14000	2900	9000	No Sample	130	150	50	160	8200	5300	3000
LC-MS/MS hormones	filtered in lab	hormone	androgen	Androstenedione	1.0 ng/L	2	<1.0	<1.0	<1.0	<1.0	2.9	<1.0	<1.0	No Sample	1	<1.0	<1.0	<1.0	<1.0	<1.0	<1.0
LC-MS/MS hormones	filtered in lab	hormone	mycotoxin	Beauvericin	2.0 ng/L	3	<2.0	<2.0	<2.0	<2.0	2.9	8.8	<2.0	No Sample	15.1	<2.0	<2.0	<2.0	<2.0	<2.0	<2.0
LC-MS/MS hormones	filtered in lab	hormone	mycoestrogen	beta-Zearalenol	1.0 ng/L	2	<1.0	<1.0	<1.0	<1.0	<1.0	9.3	<1.0	No Sample	4.6	<1.0	<1.0	<1.0	<1.0	<1.0	<1.0
LC-MS/MS hormones	filtered in lab	hormone	phytoestrogen	Daidzein	1.0 ng/L	4	<1.0	<1.0	<1.0	<1.0	<1.0	22.9	<1.0	No Sample	<1.0	<1.0	<1.0	<1.0	14.4	14.4	11.7
LC-MS/MS hormones	filtered in lab	hormone	estrogen	Estrone (E1)	1.0 ng/L	8	3.4	5.4	<1.0	<1.0	3.9	6.3	<1.0	No Sample	1	<1.0	E 0.6	1.2	<1.0	1.6	3.1
LC-MS/MS hormones	filtered in lab	hormone	phytoestrogen	Formononetin	1.0 ng/L	3	<1.0	<1.0	<1.0	<1.0	<1.0	<1.0	<1.0	No Sample	<1.0	<1.0	<1.0	<1.0	41.8	13.4	10.5
LC-MS/MS hormones	filtered in lab	hormone	Phytoestrogen	Genistein	1.0 ng/L	2	<1.0	<1.0	<1.0	<1.0	<1.0	24.9	<1.0	No Sample	<1.0	<1.0	<1.0	<1.0	12.8	<1.0	<1.0
LC-MS/MS hormones	filtered in lab	hormone	mycotoxin	Nivalenol	2.0 ng/L	1	<2.0	<2.0	<2.0	<2.0	<2.0	<2.0	<2.0	No Sample	85.4	<2.0	<2.0	<2.0	<2.0	<2.0	<2.0
LC-MS/MS hormones	filtered in lab	hormone	androgen	Testosterone	1.0 ng/L	1	<1.0	<1.0	12.3	<1.0	<1.0	<1.0	<1.0	No Sample	<1.0	<1.0	<1.0	<1.0	<1.0	<1.0	<1.0
LC-MS/MS hormones	filtered in lab	hormone	mycoestrogen	Zearalenone	1.0 ng/L	5	<1.0	<1.0	<1.0	<1.0	6.1	36.8	1.1	No Sample	31.1	<1.0	<1.0	<1.0	<1.0	<1.0	1
LC-MS/MS negative ion pesticides	filtered in field	pesticide	herbicide	2,4-Dichlorophenoxyacetic acid (2,4-D)	62 ng/L	11	<62	<62	<62	2160	12900	3670	E 51.6	E 33.8	<62	139	476	288	3680	865	880
LC-MS/MS negative ion pesticides	filtered in field	pesticide	pyrethroid metabolite	3-Phenoxybenzoic acid	61 ng/L	1	<61	<61	<61	<61	<61	<61	<61	<61	<61	<61	<61	<61	<61	E 46.2	<61
LC-MS/MS negative ion pesticides	filtered in field	pesticide	not determined	4-Hydroxychlorothalonil	42 ng/L	1	<42	<42	<42	<42	<42	<42	<42	<42	<42	<42	<42	<42	<42	<42	E 37.3
LC-MS/MS negative ion pesticides	filtered in field	pesticide	metabolite of acetochlor	Acetochlor oxanilic acid (OA)	65 ng/L	1	<65	<65	<65	<65	<65	<65	<65	<65	<65	E 32.1	<65	<65	<65	<65	<65
LC-MS/MS negative ion pesticides	filtered in field	pesticide	metabolite of alachlor	Alachlor sulfonic acid (SA)	360 ng/L	1	<360	<360	<360	<360	<360	<360	<360	E 800	<360	<360	<360	<360	<360	<360	<360
LC-MS/MS negative ion pesticides	filtered in field	pesticide	herbicide	Bentazon	9.0 ng/L	1	<9.0	<9.0	E 2.6	<9.0	<9.0	<9.0	<9.0	<9.0	<9.0	<9.0	<9.0	<9.0	<9.0	<9.0	<9.0
LC-MS/MS negative ion pesticides	filtered in field	pesticide	insecticide	Fipronil	4.0 ng/L	4	60	35.4	<4.0	<4.0	<4.0	<4.0	<4.0	<4.0	<4.0	<4.0	<4.0	<4.0	E 1.57	E 3.49	<4.0
LC-MS/MS negative ion pesticides	filtered in field	pesticide	metabolite of Fipronil	Fipronil sulfone	5.6 ng/L	4	<5.6	<5.6	<5.6	<5.6	<5.6	<5.6	<5.6	<5.6	<5.6	<5.6	E 2.84	<5.6	E 3.16	E 3.05	E 6.57
LC-MS/MS negative ion pesticides	filtered in field	pesticide	metabolite of metolachlor	Metolachlor oxanilic acid (OA)	149 ng/L	6	<149	<149	E 36.2	E 3480	<149	E 102	E 17800	E 2880	E 3168	<149	<149	<149	<149	<149	<149
LC-MS/MS negative ion pesticides	filtered in field	pesticide	metabolite of metolachlor	Metolachlor sulfonic acid (SA)	68 ng/L	6	<68	<68	E 36.9	1730	<68	E 54.2	<68	991	1584	E 8.17	<68	<68	<68	<68	<68
LC-MS/MS negative ion pesticides	filtered in field	pesticide	herbicide	Oryzalin	12 ng/L	5	<12	<12	<12	<12	<12	<12	<12	<12	<12	<12	42.6	E 8.58	107	39	204
LC-MS/MS negative ion pesticides	filtered in field	pesticide	metabolite of Acetochlor	sec-Acetochlor oxanilic acid (OA)	52 ng/L	2	<52	<52	<52	88.7	<52	<52	544	<52	<52	<52	<52	<52	<52	<52	<52
LC-MS/MS negative ion pesticides	filtered in field	pesticide	herbicide	Triclopyr	88 ng/L	3	<88	<88	<88	<88	<88	<88	<88	<88	<88	<88	<88	<88	525	E 61.8	400
LC-MS/MS PFAS	unfiltered	PFAS	not determined	Perfluorobutanesulfonate (PFBS)	4.46 ng/L	3	14.5	10.6	10	<4.46	<4.46	<4.46	<4.46	<4.46	<4.46	<4.46	<4.46	<4.46	<4.46	<4.46	<4.46
LC-MS/MS PFAS	unfiltered	PFAS	not determined	Perfluorobutanoate (PFBA)	20.2 ng/L	3	23.4	<20.2	<20.2	<20.2	<20.2	<20.2	<20.2	24.8	<20.2	<20.2	<20.2	<20.2	<20.2	20.6	<20.2
LC-MS/MS PFAS	unfiltered	PFAS	not determined	Perfluorodecanoate (PFDA)	5.05 ng/L	2	E 3.0	<5.05	<5.05	<5.05	<5.05	<5.05	<5.05	<5.05	<5.05	<5.05	<5.05	<5.05	<5.05	5.36	<5.05
LC-MS/MS PFAS	unfiltered	PFAS	not determined	Perfluorohexanesulfonate (PFHxS) Linear	3.74 ng/L	1	<3.74	<3.74	E 3.0	<3.74	<3.74	<3.74	<3.74	<3.74	<3.74	<3.74	<3.74	<3.74	<3.74	<3.74	<3.74
LC-MS/MS PFAS	unfiltered	PFAS	not determined	Perfluorohexanoate (PFHxA)	20.2 ng/L	3	E 18.2	E 15.9	<20.2	<20.2	<20.2	<20.2	<20.2	<20.2	<20.2	<20.2	E 12.5	<20.2	<20.2	<20.2	<20.2
LC-MS/MS PFAS	unfiltered	PFAS	not determined	Perfluorononanoate (PFNA)	5.1 ng/L	3	E 4.2	E 3.0	<5.05	<5.05	<5.05	<5.05	<5.05	<5.05	<5.05	<5.05	<5.05	<5.05	<5.05	E 4.7	<5.05
LC-MS/MS PFAS	unfiltered	PFAS	not determined	Perfluorooctanesulfonate (PFOS) Branched	20 ng/L	2	<20	<20	<20	<20	<20	<20	<20	<20	<20	<20	<20	<20	<20	E 13.3	E 7.5
LC-MS/MS PFAS	unfiltered	PFAS	not determined	Perfluorooctanesulfonate (PFOS) Linear	7.37 ng/L	6	E 13.2	E 12.3	E 12.1	<7.37	<7.37	<7.37	<7.37	<7.37	<7.37	<7.37	<7.37	<7.37	15	E 51.2	E 21.3
LC-MS/MS PFAS	unfiltered	PFAS	not determined	Perfluorooctanoate (PFOA)	5.1 ng/L	1	7.4	<5.1	<5.1	<5.1	<5.1	<5.1	<5.1	<5.1	<5.1	<5.1	<5.1	<5.1	<5.1	<5.1	<5.1
LC-MS/MS PFAS	unfiltered	PFAS	not determined	Perfluoropentanoate (PFPeA)	5.1 ng/L	5	19.6	22.5	14.7	<5.1	<5.1	<5.1	<5.1	<5.1	<5.1	<5.1	16.1	7.2	<5.1	<5.1	<5.1
LC-MS/MS pharmaceuticals	filtered in field	nonprescription	Stimulant, metabolite of caffeine	1,7-Dimethylxanthine	88 ng/L	1	<88	<88	<88	<88	<88	<88	<88	<88	<88	<88	<88	<88	<88	<88	E 347
LC-MS/MS pharmaceuticals	filtered in field	prescription	amitriptyline degradate	10-Hydroxy-amitriptyline	8.3 ng/L	2	9.68	9.12	<8.3	<8.3	<8.3	<8.3	<8.3	<8.3	<8.3	<8.3	<8.3	<8.3	<8.3	<8.3	<8.3
LC-MS/MS pharmaceuticals	filtered in field	nonprescription	analgesic, antipyretic	Acetaminophen	80 ng/L	3	<80	<80	<80	<80	<80	<80	<80	<80	<80	<80	<80	91.5	<80	E 138	1180
LC-MS/MS pharmaceuticals	filtered in field	prescription	antiviral for treatment of herpes simplex	Acyclovir	22 ng/L	2	E 170	E 91.5	<22	<22	<22	<22	<22	<22	<22	<22	<22	<22	<22	<22	<22
LC-MS/MS pharmaceuticals	filtered in field	prescription	β2-adrenergic receptor agonist for asthma treatment	Albuterol	6.7 ng/L	2	19.2	19.4	<6.7	<6.7	<6.7	<6.7	<6.7	<6.7	<6.7	<6.7	<6.7	<6.7	<6.7	<6.7	<6.7
LC-MS/MS pharmaceuticals	filtered in field	prescription	benzodiazepine used to treat anxiety disorders	Alprazolam	21 ng/L	2	E 12.6	E 8.57	<21	<21	<21	<21	<21	<21	<21	<21	<21	<21	<21	<21	<21
LC-MS/MS pharmaceuticals	filtered in field	prescription	tricyclic antidepressant	Amitriptyline	37 ng/L	1	<37	E 25.8	<37	<37	<37	<37	<37	<37	<37	<37	<37	<37	<37	<37	<37
LC-MS/MS pharmaceuticals	filtered in field	prescription	psychostimulant	Amphetamine	4.4 ng/L	1	<4.4	<4.4	<4.4	<4.4	<4.4	<4.4	<4.4	<4.4	<4.4	<4.4	<4.4	<4.4	<4.4	<4.4	4.81
LC-MS/MS pharmaceuticals	filtered in field	prescription	beta blocker used for treatment of hypertension	Atenolol	13 ng/L	3	E 155	E 89.8	E 59.5	<13	<13	<13	<13	<13	<13	<13	<13	<13	<13	<13	<13
LC-MS/MS pharmaceuticals	filtered in field	prescription	antidepressant	Bupropion	18 ng/L	3	49.4	55.6	30.3	<18	<18	<18	<18	<18	<18	<18	<18	<18	<18	<18	<18
LC-MS/MS pharmaceuticals	filtered in field	nonprescription	stimulant	Caffeine	91 ng/L	4	<91	<91	<91	<91	<91	<91	<91	<91	<91	<91	E 102	<91	E 703	E 977	E 760
LC-MS/MS pharmaceuticals	filtered in field	prescription	muscle relaxant	Carisoprodol	20 ng/L	3	45.1	74.1	E 15.6	<20	<20	<20	<20	<20	<20	<20	<20	<20	<20	<20	<20
LC-MS/MS pharmaceuticals	filtered in field	nonprescription	antihistamine for relief of allergy symptoms	Chlorpheniramine	54 ng/L	2	E 17.6	E 21.7	<54	<54	<54	<54	<54	<54	<54	<54	<54	<54	<54	<54	<54
LC-MS/MS pharmaceuticals	filtered in field	prescription	histamine H2-receptor antagonist that inhibits production of stomach acid	Cimetidine	43 ng/L	1	<43	<43	<43	<43	<43	<43	<43	<43	<43	<43	<43	<43	<43	<43	E 82.4
LC-MS/MS pharmaceuticals	filtered in field	prescription	selective serotonin reuptake inhibitor (SSRI) used to treat major depression, anxiety disorders	Citalopram	6.6 ng/L	2	180	259	<6.6	<6.6	<6.6	<6.6	<6.6	<6.6	<6.6	<6.6	<6.6	<6.6	<6.6	<6.6	<6.6
LC-MS/MS pharmaceuticals	filtered in field	prescription	opiate used as analgesic, antitussive, and antidiarrheal	Codeine	32 ng/L	1	44.8	<32	<32	<32	<32	<32	<32	<32	<32	<32	<32	<32	<32	<32	<32
LC-MS/MS pharmaceuticals	filtered in field	nonprescription	metabolite of nicotine; tobacco constituent	Cotinine	6.4 ng/L	7	<6.4	13	17.8	<6.4	<6.4	<6.4	<6.4	<6.4	<6.4	<6.4	10.8	6.7	35.4	51.9	37.3
LC-MS/MS pharmaceuticals	filtered in field	prescription	metabolite of the antihypertensive nifedipine	Dehydronifedipine	20 ng/L	3	E 14.0	E 14.5	E 9.3	<20	<20	<20	<20	<20	<20	<20	<20	<20	<20	<20	<20
LC-MS/MS pharmaceuticals	filtered in field	prescription	antidepressant serotonin-norepinephrine reuptake inhibitor, also major active metabolite of venlafaxine	Desvenlafaxine	84 ng/L	3	E 923	E 868	<84	<84	<84	<84	<84	<84	<84	<84	<84	<84	<84	<84	E 6.6
LC-MS/MS pharmaceuticals	filtered in field	nonprescription	cough suppressant	Dextromethorphan	8.2 ng/L	2	63.1	81.2	<8.2	<8.2	<8.2	<8.2	<8.2	<8.2	<8.2	<8.2	<8.2	<8.2	<8.2	<8.2	<8.2
LC-MS/MS pharmaceuticals	filtered in field	prescription	benzodiazepine used to treat anxiety, insomnia, seizures	Diazepam	4.0 ng/L	1	<4.0	E 2.26	<4.0	<4.0	<4.0	<4.0	<4.0	<4.0	<4.0	<4.0	<4.0	<4.0	<4.0	<4.0	<4.0
LC-MS/MS pharmaceuticals	filtered in field	prescription	calcium channel blocker used to treat hypertension, angina, some arrhythmias	Diltiazem	10 ng/L	2	E 71.4	E 85.5	<10	<10	<10	<10	<10	<10	<10	<10	<10	<10	<10	<10	<10
LC-MS/MS pharmaceuticals	filtered in field	nonprescription	antihistamine for relief of allergy symptoms	Diphenhydramine	19 ng/L	2	74	77.1	<19	<19	<19	<19	<19	<19	<19	<19	<19	<19	<19	<19	<19
LC-MS/MS pharmaceuticals	filtered in field	nonprescription	histamine H2-receptor antagonist that inhibits production of stomach acid	Famotidine	34 ng/L	1	<34	<34	<34	<34	<34	<34	<34	<34	<34	<34	<34	<34	<34	<34	E 6.9
LC-MS/MS pharmaceuticals	filtered in field	nonprescription	antihistamine for relief of allergy symptoms	Fexofenadine	44 ng/L	4	1220	1350	E 10.3	<44	<44	<44	<44	<44	<44	<44	<44	<44	<44	<44	E 26.6
LC-MS/MS pharmaceuticals	filtered in field	prescription	triazole antifungal	Fluconazole	30 ng/L	3	223	188	113	<30	<30	<30	<30	<30	<30	<30	<30	<30	<30	<30	<30
LC-MS/MS pharmaceuticals	filtered in field	prescription	used to treat epilepsy, neuropathic pain, hot flashes	Gabapentin	160 ng/L	2	<160	<160	<160	<160	<160	<160	<160	<160	<160	<160	<160	E 90	<160	<160	440
LC-MS/MS pharmaceuticals	filtered in field	prescription	sulfonylurea antidiabetic drug	Glyburide	58 ng/L	2	E 6.1	E 4.7	<58	<58	<58	<58	<58	<58	<58	<58	<58	<58	<58	<58	<58
LC-MS/MS pharmaceuticals	filtered in field	prescription	metabolite of metformin	Guanylurea	140 ng/L	3	E 3000	E 2960	E 120	<140	<140	<140	<140	<140	<140	<140	<140	<140	<140	<140	<140
LC-MS/MS pharmaceuticals	filtered in field	prescription	semi-synthetic opioid, narcotic analgesic and antitussive	Hydrocodone	10 ng/L	2	E 89.1	E 101	<10	<10	<10	<10	<10	<10	<10	<10	<10	<10	<10	<10	<10
LC-MS/MS pharmaceuticals	filtered in field	prescription	antihistamine, sedative	Hydroxyzine	7.4 ng/L	1	E 2.24	<7.4	<7.4	<7.4	<7.4	<7.4	<7.4	<7.4	<7.4	<7.4	<7.4	<7.4	<7.4	<7.4	<7.4
LC-MS/MS pharmaceuticals	filtered in field	nonprescription	topical anesthetic	Lidocaine	8.0 ng/L	3	523	663	<8.0	<8.0	<8.0	<8.0	<8.0	<8.0	<8.0	<8.0	<8.0	<8.0	<8.0	<8.0	E 6.2
LC-MS/MS pharmaceuticals	filtered in field	nonprescription	antihistamine for relief of allergy symptoms	Loratadine	7.0 ng/L	3	E 2.81	E 3.01	E 3.53	<7.0	<7.0	<7.0	<7.0	<7.0	<7.0	<7.0	<7.0	<7.0	<7.0	<7.0	<7.0
LC-MS/MS pharmaceuticals	filtered in field	prescription	carbamate derivative used as an anxiolytic	Meprobamate	12 ng/L	3	197	296	75.5	<12	<12	<12	<12	<12	<12	<12	<12	<12	<12	<12	<12
LC-MS/MS pharmaceuticals	filtered in field	prescription	treatment of Type 2 diabetes	Metformin	26 ng/L	9	E 857	E 635	E 72.2	<26	<26	<26	<26	<26	<26	26.9	105	74	57.4	53.2	1020
LC-MS/MS pharmaceuticals	filtered in field	prescription	synthetic opioid used as an analgesic and to treat opioid addiction	Methadone	7.6 ng/L	2	14	11.7	<7.6	<7.6	<7.6	<7.6	<7.6	<7.6	<7.6	<7.6	<7.6	<7.6	<7.6	<7.6	<7.6
LC-MS/MS pharmaceuticals	filtered in field	prescription	muscle relaxant	Methocarbamol	11 ng/L	4	1130	1070	722	<11	<11	<11	<11	<11	<11	<11	<11	<11	<11	<11	17.5
LC-MS/MS pharmaceuticals	filtered in field	industrial	corrosion inhibitor	Methyl-1H-benzotriazole	80 ng/L	8	470	597	E 1390	<80	<80	<80	<80	<80	<80	<80	91.5	E 61.9	314	344	E 123
LC-MS/MS pharmaceuticals	filtered in field	prescription	used to treat cardiovascular disease, especially hypertension	Metoprolol	10 ng/L	4	223	240	177	<10	<10	<10	<10	<10	<10	<10	<10	<10	<10	<10	E 5.2
LC-MS/MS pharmaceuticals	filtered in field	prescription	metabolite of Diltiazem	N-Desmethyldiltiazem	70 ng/L	1	<70	E 15.6	<70	<70	<70	<70	<70	<70	<70	<70	<70	<70	<70	<70	<70
LC-MS/MS pharmaceuticals	filtered in field	nonprescription	alkaloid stimulant found in tobacco	Nicotine	58 ng/L	5	<58	<58	<58	<58	<58	<58	<58	E 72.3	<58	<58	E 92.5	<58	E 675	E 800	E 225
LC-MS/MS pharmaceuticals	filtered in field	prescription	metabolite of Verapamil	Norverapamil	8.6 ng/L	2	<8.6	E 2.76	E 1.09	<8.6	<8.6	<8.6	<8.6	<8.6	<8.6	<8.6	<8.6	<8.6	<8.6	<8.6	<8.6
LC-MS/MS pharmaceuticals	filtered in field	prescription	opiate used as analgesic and antidiarrheal; also compounded with acetaminophen or other anti-inflammatory drugs such as ibuprofen	Oxycodone	25 ng/L	2	62.2	59.6	<25	<25	<25	<25	<25	<25	<25	<25	<25	<25	<25	<25	<25
LC-MS/MS pharmaceuticals	filtered in field	prescription	antiepileptic for seizures	Phenytoin	188 ng/L	2	E 154	E 273	<188	<188	<188	<188	<188	<188	<188	<188	<188	<188	<188	<188	<188
LC-MS/MS pharmaceuticals	filtered in field	pesticide	pesticide synergist used in lice treatment medications; also used in this method to compare performance between compounds and between methods	Piperonyl butoxide	20 ng/L	3	<20	<20	<20	<20	<20	<20	<20	<20	<20	<20	<20	<20	E 3.8	E 2.9	E 18.6
LC-MS/MS pharmaceuticals	filtered in field	prescription	beta blocker used for treatment of hypertension, tremors	Propranolol	26 ng/L	1	E 21	36	<26	<26	<26	<26	<26	<26	<26	<26	<26	<26	<26	<26	<26
LC-MS/MS pharmaceuticals	filtered in field	nonprescription	appetite suppressant, decongestant, stimulant	Pseudoephedrine + Ephedrine	6.0 ng/L	1	<6.0	<6.0	<6.0	<6.0	<6.0	<6.0	<6.0	<6.0	<6.0	<6.0	<6.0	<6.0	<6.0	<6.0	6.46
LC-MS/MS pharmaceuticals	filtered in field	nonprescription	acid inhibitor used to treat ulcer and acid reflux disease	Ranitidine	192 ng/L	1	<192	<192	<192	<192	<192	<192	<192	<192	<192	<192	<192	<192	<192	<192	E 240
LC-MS/MS pharmaceuticals	filtered in field	prescription	antihyperglycemic	Sitagliptin	97 ng/L	4	651	333	E 242	<97	<97	<97	<97	<97	<97	<97	<97	<97	<97	<97	E 15.6
LC-MS/MS pharmaceuticals	filtered in field	prescription	hypnotic	Temazepam	18 ng/L	3	139	146	90.2	<18	<18	<18	<18	<18	<18	<18	<18	<18	<18	<18	<18
LC-MS/MS pharmaceuticals	filtered in field	pesticide	parisitide, fungicide	Thiabendazole	4.0 ng/L	4	9.95	12.9	E 7.91	<4.0	<4.0	<4.0	E 4.7	<4.0	<4.0	<4.0	<4.0	<4.0	<4.0	<4.0	<4.0
LC-MS/MS pharmaceuticals	filtered in field	prescription	opiate used as analgesic	Tramadol	7.4 ng/L	4	953	969	<7.4	<7.4	<7.4	<7.4	<7.4	<7.4	<7.4	<7.4	<7.4	E 2.3	<7.4	<7.4	8.12
LC-MS/MS pharmaceuticals	filtered in field	prescription	diuretic	Triamterene	5.2 ng/L	2	47.9	43.8	<5.2	<5.2	<5.2	<5.2	<5.2	<5.2	<5.2	<5.2	<5.2	<5.2	<5.2	<5.2	<5.2
LC-MS/MS pharmaceuticals	filtered in field	prescription	antidepressant; serotonin–norepinephrine reuptake inhibitor	Venlafaxine	5.2 ng/L	2	386	343	<5.2	<5.2	<5.2	<5.2	<5.2	<5.2	<5.2	<5.2	<5.2	<5.2	<5.2	<5.2	<5.2
LC-MS/MS pharmaceuticals	filtered in field	prescription	calcium channel blocker used in the treatment of hypertension, angina pectoris, cardiac arrhythmia	Verapamil	140 ng/L	1	<140	E 19.3	<140	<140	<140	<140	<140	<140	<140	<140	<140	<140	<140	<140	<140
LC-MS/MS positive ion pesticides	filtered in field	pesticide	pesticide residual	2-Aminobenzimidazole	9.0 ng/L	1	<9.0	<9.0	E 7.77	<9.0	<9.0	<9.0	<9.0	<9.0	<9.0	<9.0	<9.0	<9.0	<9.0	<9.0	<9.0
LC-MS/MS positive ion pesticides	filtered in field	pesticide	pesticide residual	2-Chloro-N-(2-ethyl-6-methylphenyl)acetamide	5.0 ng/L	1	<5.0	<5.0	<5.0	<5.0	<5.0	<5.0	85.4	<5.0	<5.0	<5.0	<5.0	<5.0	<5.0	<5.0	<5.0
LC-MS/MS positive ion pesticides	filtered in field	pesticide	not determined	2-Hydroxy-4-isopropylamino-6-amino-s-triazine (OIAT)	4.0 ng/L	9	<4.0	<4.0	<4.0	E 452	18.6	E 18.8	E 947	185	E 53.5	E 3.2	<4.0	E 9.3	E 5.4	<4.0	<4.0
LC-MS/MS positive ion pesticides	filtered in field	pesticide	not determined	2-Hydroxy-6-ethylamino-4-amino-s-triazine (OEAT)	100 ng/L	1	<100	<100	<100	<100	<100	<100	E 274	<100	<100	<100	<100	<100	<100	<100	<100
LC-MS/MS positive ion pesticides	filtered in field	pesticide	not determined	2-Hydroxyatrazine (OIET)	8.0 ng/L	11	103	<8	35.7	1580	103	E 80.7	<8.0	E 850	385	33.4	<8.0	E 42.3	18.8	<8.0	E 47.8
LC-MS/MS positive ion pesticides	filtered in field	pesticide	not determined	3,4-Dichlorophenylurea	108 ng/L	3	<108	<108	<108	<108	<108	<108	<108	<108	<108	<108	E 53.7	<108	E 18.5	119	<108
LC-MS/MS positive ion pesticides	filtered in field	pesticide	insecticide	Acephate	10 ng/L	4	362	<10	<10	<10	<10	<10	<10	<10	<10	<10	19.2	<10	11.1	425	<10
LC-MS/MS positive ion pesticides	filtered in field	pesticide	herbicide	Alachlor	7.0 ng/L	1	<7.0	200	<7.0	<7.0	<7.0	<7.0	<7.0	<7.0	<7.0	<7.0	<7.0	<7.0	<7.0	<7.0	<7.0
LC-MS/MS positive ion pesticides	filtered in field	pesticide	herbicide	Atrazine	6.8 ng/L	10	<6.8	<6.8	E 48.8	<6.8	E 4.2	<6.8	<6.8	34.3	E 14.8	61	15.4	19.1	111	E 7.7	15.6
LC-MS/MS positive ion pesticides	filtered in field	pesticide	fungicide	Azoxystrobin	3.00 ng/L	7	<3.00	<3.00	E 2.58	E 2.61	<3.00	<3.00	<3.00	<3.00	<3.00	3.62	E 1.27	E 2.67	E 2.92	<3.00	E 1.05
LC-MS/MS positive ion pesticides	filtered in field	pesticide	herbicide	Bromacil	5.6 ng/L	8	181	313	<5.6	<5.6	<5.6	<5.6	<5.6	<5.6	<5.6	15.4	36.8	17.7	817	2090	94.5
LC-MS/MS positive ion pesticides	filtered in field	pesticide	insecticide	Carbaryl	5.6 ng/L	6	<5.6	<5.6	E 10.6	<5.6	<5.6	<5.6	<5.6	<5.6	<5.6	<5.6	22.8	E 7.1	79.4	273	E 7.3
LC-MS/MS positive ion pesticides	filtered in field	pesticide	fungicide and metabolite of Benomyl	Carbendazim	10 ng/L	6	<10	E 91	<10	<10	<10	<10	<10	<10	<10	<10	E 3.4	E 2.7	E 12.5	E 29.1	E 17.9
LC-MS/MS positive ion pesticides	filtered in field	pesticide	insecticide	Chlorpyrifos	3.0 ng/L	3	<3.0	<3.0	<3.0	3.18	<3.0	<3.0	E 2.87	<3.0	<3.0	E 2.45	<3.0	<3.0	<3.0	<3.0	<3.0
LC-MS/MS positive ion pesticides	filtered in field	pesticide	metabolite of metolachlor	Dechlorometolachlor	2.0 ng/L	7	<2.0	<2.0	<2.0	58.9	<2.0	<2.0	712	32.4	52.4	3.44	E 1.8	<2.0	E 1.1	<2.0	<2.0
LC-MS/MS positive ion pesticides	filtered in field	pesticide	metabolite of atrazine	Deethylatrazine (CIAT)	11 ng/L	6	<11	<11	17.2	4770	<11	<11	<11	28.4	14.2	19.2	<11	<11	30.7	<11	<11
LC-MS/MS positive ion pesticides	filtered in field	pesticide	metabolite of atrazine	Deisopropylatrazine (CEAT)	20 ng/L	4	<20	<20	<20	1970	<20	<20	<20	<20	<20	<20	<20	<20	124	40.4	E 95.7
LC-MS/MS positive ion pesticides	filtered in field	pesticide	metabolite of Norflurazon	Demethyl norflurazon	4.0 ng/L	3	<4.0	<4.0	<4.0	20.5	E 3.11	10.1	<4.0	<4.0	<4.0	<4.0	<4.0	<4.0	<4.0	<4.0	<4.0
LC-MS/MS positive ion pesticides	filtered in field	pesticide	metabolite of atrazine	Didealkylatrazine (CAAT)	24 ng/L	4	<24	<24	<24	E 2740	<24	<24	E 4100	<24	<24	<24	<24	<24	E 98.7	<24	E 54.5
LC-MS/MS positive ion pesticides	filtered in field	pesticide	herbicide	Diuron	5.0 ng/L	8	<5.0	<5.0	<5.0	8.89	<5.0	<5.0	11.5	<5.0	<5.0	140	402	119	564	1550	45.1
LC-MS/MS positive ion pesticides	filtered in field	pesticide	herbicide	Hexazinone	3.6 ng/L	6	<3.6	<3.6	E 1.64	4.47	<3.6	<3.6	E 1.35	<3.6	<3.6	E 2.6	E 1.8	<3.6	E 3.4	<3.6	<3.6
LC-MS/MS positive ion pesticides	filtered in field	pesticide	metabolite of metolachlor	Hydroxymetolachlor	2.4 ng/L	8	<2.4	<2.4	2.9	910	6.1	8.6	<2.4	353	193	3.46	2.57	<2.4	<2.4	<2.4	<2.4
LC-MS/MS positive ion pesticides	filtered in field	pesticide	metabolite of Simazine	Hydroxysimazine	100 ng/L	4	<100	<100	<100	<100	<100	<100	<100	<100	<100	<100	E 18.7	E 12.1	<100	E 131	E 144
LC-MS/MS positive ion pesticides	filtered in field	pesticide	insecticide	Malathion	5.4 ng/L	2	<5.4	<5.4	<5.4	<5.4	<5.4	<5.4	<5.4	<5.4	<5.4	<5.4	E 10.3	<5.4	E 5.0	<5.4	<5.4
LC-MS/MS positive ion pesticides	filtered in field	pesticide	fungicide	Metalaxyl	6.0 ng/L	2	<6.0	<6.0	<6.0	11.2	<6.0	<6.0	E 4.28	<6.0	<6.0	<6.0	<6.0	<6.0	<6.0	<6.0	<6
LC-MS/MS positive ion pesticides	filtered in field	pesticide	herbicide	Metolachlor	3.2 ng/L	11	<3.2	<3.2	12.9	2990	E 4.5	<3.2	<3.2	178	125	45	E 5.1	4.8	86.7	E 7	5.1
LC-MS/MS positive ion pesticides	filtered in field	pesticide	metabolite of metolachlor	Metolachlor hydroxy morpholinone	10 ng/L	1	<10	<10	<10	<10	<10	<10	30.1	<10	<10	<10	<10	<10	<10	<10	<10
LC-MS/MS positive ion pesticides	filtered in field	pesticide	metabolite of Diuron	N-(3,4-Dichlorophenyl)-N-methylurea (DCPMU)	5.0 ng/L	9	<5.0	<5.0	5.04	E 3.96	<5.0	<5.0	5.82	<5.0	<5.0	24.1	129	20.8	77.1	341	14.2
LC-MS/MS positive ion pesticides	filtered in field	pesticide	metabolite of Phorate	Phorate sulfone	9.0 ng/L	1	<9.0	500	<9.0	<9.0	<9.0	<9.0	<9.0	<9.0	<9.0	<9.0	<9.0	<9.0	<9.0	<9.0	<9.0
LC-MS/MS positive ion pesticides	filtered in field	pesticide	herbicide	Prometon	4.0 ng/L	6	<4.0	<4.0	E 8.9	<4.0	<4.0	<4.0	<4.0	<4.0	<4.0	<4.0	58.8	E 5.0	E 64.1	332	E 11.4
LC-MS/MS positive ion pesticides	filtered in field	pesticide	herbicide	Propazine	3.2 ng/L	3	<3.2	<3.2	<3.2	167	<3.2	<3.2	1390	<3.2	<3.2	<3.2	<3.2	<3.2	E 2.7	<3.2	<3.2
LC-MS/MS positive ion pesticides	filtered in field	pesticide	fungicide	Propiconazole	6.0 ng/L	6	<6.0	<6.0	<6.0	<6.0	<6.0	<6.0	E 5.2	<6.0	<6.0	E 3.7	E 3.2	<6.0	E 4.4	E 6.6	E 5.9
LC-MS/MS positive ion pesticides	filtered in field	pesticide	insecticide	Propoxur	3.2 ng/L	1	<3.2	<3.2	7.72	<3.2	<3.2	<3.2	<3.2	<3.2	<3.2	<3.2	<3.2	<3.2	<3.2	<3.2	<3.2
LC-MS/MS positive ion pesticides	filtered in field	pesticide	metabolite of Diazinon	Pyrimidinol (2-Isopropyl-6-methyl-4-pyrimidinol)	8.0 ng/L	2	<8.0	<8.0	E 2.42	<8.0	<8.0	<8.0	<8.0	<8.0	<8.0	<8.0	E 2.69	<8.0	<8.0	<8.0	<8.0
LC-MS/MS positive ion pesticides	filtered in field	pesticide	herbicide	Simazine	7.2 ng/L	9	<7.2	<7.2	25.8	17.4	<7.2	<7.2	E 9.4	<7.2	<7.2	E 32.7	96	35.2	E 1640	502	1130
LC-MS/MS positive ion pesticides	filtered in field	pesticide	herbicide	Sulfometuron-methyl	4.0 ng/L	1	<4.0	<4.0	<4.0	<4.0	<4.0	<4.0	<4.0	<4.0	<4.0	<4.0	<4.0	<4.0	E 7.1	<4.0	<4.0
LC-MS/MS positive ion pesticides	filtered in field	pesticide	herbicide	Sulfosulfuron	11 ng/L	2	<11	<11	<11	<11	<11	<11	<11	<11	<11	<11	<11	<11	<11	E 8.6	E 8.0
LC-MS/MS positive ion pesticides	filtered in field	pesticide	fungicide	Tebuconazole	5.0 ng/L	5	<5.0	<5.0	21.8	<5.0	<5.0	<5.0	<5.0	<5.0	<5.0	10.7	<5.0	<5.0	13.3	26.3	5.2
LC-MS/MS positive ion pesticides	filtered in field	pesticide	herbicide	Tebuthiuron	3.0 ng/L	5	<3.0	<3.0	4.6	<3.0	<3.0	<3.0	<3.0	<3.0	<3.0	3.2	E 2.2	<3.0	21	8	<3.0
LC-MS/MS positive ion pesticides	filtered in field	pesticide	metabolite of Tebuthiuron	Tebuthiuron Transformation Product 104	5.6 ng/L	1	<5.6	<5.6	<5.6	<5.6	<5.6	<5.6	<5.6	<5.6	<5.6	<5.6	<5.6	<5.6	E 2.5	<5.6	<5.6
LC-MS/MS positive ion pesticides	filtered in field	pesticide	metabolite of Tebuthiuron	Tebuthiuron Transformation Product 108	10 ng/L	3	<10	<10	<10	<10	<10	<10	<10	<10	<10	<10	<10	<10	12.3	E 2.8	E 5.2
LC-MS/MS positive ion pesticides	filtered in field	pesticide	metabolite of Tebuthiuron	Tebuthiuron Transformation Product 109	38 ng/L	1	<38	<38	<38	<38	<38	<38	E 81.3	<38	<38	<38	<38	<38	<38	<38	<38
high-temperature combustion of CO2, measured with NDIR	filtered in field	not determined	not determined	Non-volatile Dissolved Organic Carbon (NVDOC)	0.5 mg/L	15	22.3	23	6.49	11	21.7	15	8.45	38	18.6	25.2	4.79	5.14	8.21	12.2	12.5
Notes:
E, estimated concentration with reduced precision and accuracy due to concentrations falling outside the calibration range
V, concentration could potentially be influenced by blank contamination during collection and/or analysis of samples
GC/MS, gas chromatography/mass spectrometry
LC-MS/MS, liquid chromatography-tandem mass spectrometry
HPLC-MS/MS, high pressure liquid chromatography-tandem mass spectrometry
PFAS, per-/poly-fluoroalkyl substance(s)
U-DLTD, Unable to determine because of matrix interference

## Sheet: Table SI-7 No Organic Hits
Table SI-7. Target-organic chemicals not detected in samples of wastewater-effluent irrigation, stormwater runoff from agricultural fields and urban landscape. Sorted alphabetically by analytical method then by parameter name.
Chemical Name	Analytical Method	Filtration	Reporting Level
1,1-Dichloro-2-propanone	GC/MS disinfection by-product chemicals	filtered in field	500 ng/L
Bromochloronitromethane	GC/MS disinfection by-product chemicals	filtered in field	1000 ng/L
Bromodiiodomethane	GC/MS disinfection by-product chemicals	filtered in field	50 ng/L
Bromonitromethane	GC/MS disinfection by-product chemicals	filtered in field	1000 ng/L
Bromopicrin (Tribromonitromethane)	GC/MS disinfection by-product chemicals	filtered in field	1000 ng/L
Chlorodiiodomethane	GC/MS disinfection by-product chemicals	filtered in field	50 ng/L
Chloropicrin (Trichloronitromethane)	GC/MS disinfection by-product chemicals	filtered in field	1000 ng/L
Iodoform	GC/MS disinfection by-product chemicals	filtered in field	100 ng/L
1,2-bis(2,4,6-Tribromophenoxy)ethane	GC/MS halogenated chemicals	unfiltered	0.2 ng/L
Benfluralin	GC/MS halogenated chemicals	unfiltered	0.4 ng/L
DCPA (Dacthal)	GC/MS halogenated chemicals	unfiltered	0.4 ng/L
DDD, p,p'	GC/MS halogenated chemicals	unfiltered	4.0 ng/L
DDE, p,p'	GC/MS halogenated chemicals	unfiltered	2.0 ng/L
DDT, p,p'	GC/MS halogenated chemicals	unfiltered	8.0 ng/L
Dechlorane plus	GC/MS halogenated chemicals	unfiltered	2.0 ng/L
Endosulfan I	GC/MS halogenated chemicals	unfiltered	0.4 ng/L
Endosulfan II	GC/MS halogenated chemicals	unfiltered	0.4 ng/L
Endosulfan Sulfate	GC/MS halogenated chemicals	unfiltered	0.8 ng/L
Octachlorostyrene	GC/MS halogenated chemicals	unfiltered	2.0 ng/L
Oxychlordane	GC/MS halogenated chemicals	unfiltered	2.0 ng/L
Oxyfluorfen	GC/MS halogenated chemicals	unfiltered	8.0 ng/L
Pentabromotoluene	GC/MS halogenated chemicals	unfiltered	2.0 ng/L
Pentachloronitrobenzene	GC/MS halogenated chemicals	unfiltered	0.2 ng/L
Polybrominated diphenyl ether 100	GC/MS halogenated chemicals	unfiltered	1.2 ng/L
Polybrominated diphenyl ether 138	GC/MS halogenated chemicals	unfiltered	0.2 ng/L
Polybrominated diphenyl ether 153	GC/MS halogenated chemicals	unfiltered	0.2 ng/L
Polybrominated diphenyl ether 154	GC/MS halogenated chemicals	unfiltered	0.2 ng/L
Polybrominated diphenyl ether 183	GC/MS halogenated chemicals	unfiltered	0.2 ng/L
Polybrominated diphenyl ether 47	GC/MS halogenated chemicals	unfiltered	14 ng/L
Polybrominated diphenyl ether 66	GC/MS halogenated chemicals	unfiltered	0.2 ng/L
Polybrominated diphenyl ether 71	GC/MS halogenated chemicals	unfiltered	0.2 ng/L
Polybrominated diphenyl ether 85	GC/MS halogenated chemicals	unfiltered	0.2 ng/L
Polybrominated diphenyl ether 99	GC/MS halogenated chemicals	unfiltered	4.0 ng/L
Polychlorinated biphenyl 101	GC/MS halogenated chemicals	unfiltered	2.0 ng/L
Polychlorinated biphenyl 110	GC/MS halogenated chemicals	unfiltered	2.0 ng/L
Polychlorinated biphenyl 118	GC/MS halogenated chemicals	unfiltered	1.0 ng/L
Polychlorinated biphenyl 138	GC/MS halogenated chemicals	unfiltered	1.0 ng/L
Polychlorinated biphenyl 146	GC/MS halogenated chemicals	unfiltered	1.0 ng/L
Polychlorinated biphenyl 149	GC/MS halogenated chemicals	unfiltered	2.0 ng/L
Polychlorinated biphenyl 151	GC/MS halogenated chemicals	unfiltered	1.0 ng/L
Polychlorinated biphenyl 170	GC/MS halogenated chemicals	unfiltered	1.0 ng/L
Polychlorinated biphenyl 174	GC/MS halogenated chemicals	unfiltered	1.0 ng/L
Polychlorinated biphenyl 177	GC/MS halogenated chemicals	unfiltered	1.0 ng/L
Polychlorinated biphenyl 180	GC/MS halogenated chemicals	unfiltered	1.0 ng/L
Polychlorinated biphenyl 183	GC/MS halogenated chemicals	unfiltered	1.0 ng/L
Polychlorinated biphenyl 187	GC/MS halogenated chemicals	unfiltered	1.0 ng/L
Polychlorinated biphenyl 194	GC/MS halogenated chemicals	unfiltered	1.0 ng/L
Polychlorinated biphenyl 206	GC/MS halogenated chemicals	unfiltered	1.0 ng/L
Polychlorinated biphenyl 49	GC/MS halogenated chemicals	unfiltered	4.0 ng/L
Polychlorinated biphenyl 52	GC/MS halogenated chemicals	unfiltered	2.0 ng/L
Polychlorinated biphenyl 70	GC/MS halogenated chemicals	unfiltered	4.0 ng/L
Tefluthrin	GC/MS halogenated chemicals	unfiltered	2.0 ng/L
Tetradifon	GC/MS halogenated chemicals	unfiltered	0.4 ng/L
Trifluralin	GC/MS halogenated chemicals	unfiltered	0.4 ng/L
1,2,4-Trichlorobenzene	GC/MS semi-volatile chemicals	unfiltered	50 ng/L
1,2-Dichlorobenzene	GC/MS semi-volatile chemicals	unfiltered	50 ng/L
1,2-Diphenylhydrazine	GC/MS semi-volatile chemicals	unfiltered	200 ng/L
1,3-Dichlorobenzene	GC/MS semi-volatile chemicals	unfiltered	50 ng/L
2,4-Dimethylphenol	GC/MS semi-volatile chemicals	unfiltered	100 ng/L
2,4-Dinitrotoluene	GC/MS semi-volatile chemicals	unfiltered	200 ng/L
2,6-Dinitrotoluene	GC/MS semi-volatile chemicals	unfiltered	400 ng/L
2-Chloronaphthalene	GC/MS semi-volatile chemicals	unfiltered	50 ng/L
2-Nitrophenol	GC/MS semi-volatile chemicals	unfiltered	200 ng/L
4,6-Dinitro-2-methylphenol	GC/MS semi-volatile chemicals	unfiltered	2000 ng/L
4-Bromophenylphenylether	GC/MS semi-volatile chemicals	unfiltered	50 ng/L
4-Chloro-3-methylphenol	GC/MS semi-volatile chemicals	unfiltered	100 ng/L
4-Chlorophenyl phenyl ether	GC/MS semi-volatile chemicals	unfiltered	50 ng/L
Acenaphthene	GC/MS semi-volatile chemicals	unfiltered	100 ng/L
Acenaphthylene	GC/MS semi-volatile chemicals	unfiltered	100 ng/L
bis(2-Chloroethoxy)methane	GC/MS semi-volatile chemicals	unfiltered	100 ng/L
bis(2-Chloroethyl)ether	GC/MS semi-volatile chemicals	unfiltered	100 ng/L
bis(2-Chloroisopropyl)ether	GC/MS semi-volatile chemicals	unfiltered	100 ng/L
Butylbenzyl phthalate	GC/MS semi-volatile chemicals	unfiltered	1800 ng/L
Dibenz[a,h]anthracene	GC/MS semi-volatile chemicals	unfiltered	200 ng/L
Dimethyl phthalate	GC/MS semi-volatile chemicals	unfiltered	200 ng/L
Di-n-octyl phthalate	GC/MS semi-volatile chemicals	unfiltered	2000 ng/L
Fluorene	GC/MS semi-volatile chemicals	unfiltered	50 ng/L
Hexachlorobenzene (HCB)	GC/MS semi-volatile chemicals	unfiltered	100 ng/L
Hexachlorobutadiene	GC/MS semi-volatile chemicals	unfiltered	50 ng/L
Hexachlorocyclopentadiene	GC/MS semi-volatile chemicals	unfiltered	200 ng/L
Hexachloroethane	GC/MS semi-volatile chemicals	unfiltered	100 ng/L
Nitrobenzene	GC/MS semi-volatile chemicals	unfiltered	50 ng/L
N-Nitrosodi-n-propylamine	GC/MS semi-volatile chemicals	unfiltered	100 ng/L
N-Nitrosodiphenylamine	GC/MS semi-volatile chemicals	unfiltered	100 ng/L
1-Methylnaphthalene	GC/MS waste-indicator chemicals	unfiltered	40 ng/L
2,2',4,4'-Tetrabromodiphenyl ether	GC/MS waste-indicator chemicals	unfiltered	40 ng/L
2-Methylnaphthalene	GC/MS waste-indicator chemicals	unfiltered	40 ng/L
3,4-Dichlorophenyl isocyanate	GC/MS waste-indicator chemicals	unfiltered	320 ng/L
3-tert-Butyl-4-hydroxyanisole (BHA)	GC/MS waste-indicator chemicals	unfiltered	160 ng/L
4-Cumylphenol	GC/MS waste-indicator chemicals	unfiltered	40 ng/L
4-n-Octylphenol	GC/MS waste-indicator chemicals	unfiltered	20 ng/L
4-nonylphenol monoethoxylate - total (NP1EO)	GC/MS waste-indicator chemicals	unfiltered	1600 ng/L
4-Octylphenol diethoxylate (OP2EO)	GC/MS waste-indicator chemicals	unfiltered	200 ng/L
4-Octylphenol monoethoxylate (OP1EO)	GC/MS waste-indicator chemicals	unfiltered	600 ng/L
5-Methyl-1H-benzotriazole	GC/MS waste-indicator chemicals	unfiltered	320 ng/L
Anthracene	GC/MS waste-indicator chemicals	unfiltered	20 ng/L
Bisphenol A	GC/MS waste-indicator chemicals	unfiltered	40 ng/L
Diethoxynonylphenols- total (NP2EO)	GC/MS waste-indicator chemicals	unfiltered	1600 ng/L
d-Limonene	GC/MS waste-indicator chemicals	unfiltered	160 ng/L
Isoborneol	GC/MS waste-indicator chemicals	unfiltered	90 ng/L
Isopropylbenzene (Cumene)	GC/MS waste-indicator chemicals	unfiltered	40 ng/L
Isoquinoline	GC/MS waste-indicator chemicals	unfiltered	800 ng/L
Metalaxyl	GC/MS waste-indicator chemicals	unfiltered	160 ng/L
Naphthalene	GC/MS waste-indicator chemicals	unfiltered	20 ng/L
para-Nonylphenol total	GC/MS waste-indicator chemicals	unfiltered	1600 ng/L
Pyrene	GC/MS waste-indicator chemicals	unfiltered	20 ng/L
Tetrachloroethylene	GC/MS waste-indicator chemicals	unfiltered	160 ng/L
Tri(2-butoxyethyl) phosphate	GC/MS waste-indicator chemicals	unfiltered	640 ng/L
Triclosan	GC/MS waste-indicator chemicals	unfiltered	320 ng/L
Acetamiprid	HPLC-MS/MS pesticides	filtered in field	12 ng/L
Benzovindiflupyr	HPLC-MS/MS pesticides	filtered in field	2.2 ng/L
Bicyclopyrone	HPLC-MS/MS pesticides	filtered in field	5.2 ng/L
Boscalid	HPLC-MS/MS pesticides	filtered in field	3.9 ng/L
Clothianidin degradate TZNG	HPLC-MS/MS pesticides	filtered in field	19 ng/L
Cyantraniliprole	HPLC-MS/MS pesticides	filtered in field	4.6 ng/L
Cyantraniliprole degradate IN-JSE76	HPLC-MS/MS pesticides	filtered in field	7.0 ng/L
Cyantraniliprole degradate IN-K5A79	HPLC-MS/MS pesticides	filtered in field	14 ng/L
Cyantraniliprole degradate IN-RNU71	HPLC-MS/MS pesticides	filtered in field	14 ng/L
Cyprodinil	HPLC-MS/MS pesticides	filtered in field	7.6 ng/L
Dimethomorph	HPLC-MS/MS pesticides	filtered in field	2.9 ng/L
Fluopicolide	HPLC-MS/MS pesticides	filtered in field	4.0 ng/L
Flutriafol	HPLC-MS/MS pesticides	filtered in field	2.2 ng/L
Fomesafen	HPLC-MS/MS pesticides	filtered in field	7.5 ng/L
Imazosulfuron	HPLC-MS/MS pesticides	filtered in field	4.1 ng/L
Imidacloprid-olefin	HPLC-MS/MS pesticides	filtered in field	8.9 ng/L
Pyrimethanil	HPLC-MS/MS pesticides	filtered in field	9.0 ng/L
Thiacloprid	HPLC-MS/MS pesticides	filtered in field	4.0 ng/L
Tribenuron-methyl	HPLC-MS/MS pesticides	filtered in field	56 ng/L
Zoxamide	HPLC-MS/MS pesticides	filtered in field	2.3 ng/L
Chloramphenicol	LC-MS/MS antibiotics	filtered in field	100 ng/L
Chlortetracycline	LC-MS/MS antibiotics	filtered in field	10 ng/L
Doxycycline	LC-MS/MS antibiotics	filtered in field	10 ng/L
Enrofloxacin	LC-MS/MS antibiotics	filtered in field	5.0 ng/L
Epi-chlortetracycline	LC-MS/MS antibiotics	filtered in field	10 ng/L
Epi-iso-chlortetracycline	LC-MS/MS antibiotics	filtered in field	10 ng/L
Epi-oxytetracycline	LC-MS/MS antibiotics	filtered in field	10 ng/L
Epi-tetracycline	LC-MS/MS antibiotics	filtered in field	10 ng/L
Erythromycin	LC-MS/MS antibiotics	filtered in field	8.0 ng/L
Iso-chlortetracycline	LC-MS/MS antibiotics	filtered in field	10 ng/L
Lincomycin	LC-MS/MS antibiotics	filtered in field	5.0 ng/L
Lomefloxacin	LC-MS/MS antibiotics	filtered in field	5.0 ng/L
Norfloxacin	LC-MS/MS antibiotics	filtered in field	5.0 ng/L
Ormetoprim	LC-MS/MS antibiotics	filtered in field	5.0 ng/L
Oxytetracycline	LC-MS/MS antibiotics	filtered in field	10 ng/L
Roxithromycin	LC-MS/MS antibiotics	filtered in field	5.0 ng/L
Sarafloxacin	LC-MS/MS antibiotics	filtered in field	5.0 ng/L
Sulfachloropyridazine	LC-MS/MS antibiotics	filtered in field	5.0 ng/L
Sulfadiazine	LC-MS/MS antibiotics	filtered in field	5.0 ng/L
Sulfadimethoxine	LC-MS/MS antibiotics	filtered in field	5.0 ng/L
Sulfamethazine	LC-MS/MS antibiotics	filtered in field	5.0 ng/L
Sulfathiazole	LC-MS/MS antibiotics	filtered in field	5.0 ng/L
Tetracycline	LC-MS/MS antibiotics	filtered in field	10 ng/L
Tylosin	LC-MS/MS antibiotics	filtered in field	10 ng/L
Virginiamycin	LC-MS/MS antibiotics	filtered in field	5.0 ng/L
Glufosinate	LC-MS/MS pesticides	filtered in field	20 ng/L
11-Ketotestosterone	LC-MS/MS hormones	filtered in field	1.0 ng/L
17-beta-estradiol-17-sulfate	LC-MS/MS hormones	filtered in field	1.0 ng/L
17-beta-estradiol-glucuronide	LC-MS/MS hormones	filtered in field	1.0 ng/L
17-alpha-Ethynylestradiol (EE2)	LC-MS/MS hormones	filtered in field	1.0 ng/L
17-alpha-Estradiol (17aE2)	LC-MS/MS hormones	filtered in field	1.0 ng/L
17-beta-Estradiol (17bE2)	LC-MS/MS hormones	filtered in field	1.0 ng/L
17-beta-estradiol-3-sulfate	LC-MS/MS hormones	filtered in field	1.0 ng/L
5-alpha-Dihydrotestosterone	LC-MS/MS hormones	filtered in field	1.0 ng/L
Androsterone sulfate	LC-MS/MS hormones	filtered in field	1.0 ng/L
Androsterone glucuronide	LC-MS/MS hormones	filtered in field	1.0 ng/L
alpha-Zearalanol	LC-MS/MS hormones	filtered in field	1.0 ng/L
alpha-Zearalenol	LC-MS/MS hormones	filtered in field	1.0 ng/L
Biochanin A	LC-MS/MS hormones	filtered in field	1.0 ng/L
Coumestrol	LC-MS/MS hormones	filtered in field	1.0 ng/L
Deoxynivalenol	LC-MS/MS hormones	filtered in field	2.0 ng/L
Epi-testosterone	LC-MS/MS hormones	filtered in field	1.0 ng/L
Equilenin	LC-MS/MS hormones	filtered in field	1.0 ng/L
Equilenin sulfate	LC-MS/MS hormones	filtered in field	1.0 ng/L
Equilin	LC-MS/MS hormones	filtered in field	1.0 ng/L
Equilin sulfate	LC-MS/MS hormones	filtered in field	1.0 ng/L
Equol	LC-MS/MS hormones	filtered in field	1.0 ng/L
Estriol (E3)	LC-MS/MS hormones	filtered in field	1.0 ng/L
Estriol-17-sulfate	LC-MS/MS hormones	filtered in field	1.0 ng/L
Estriol-3-glucuronide	LC-MS/MS hormones	filtered in field	1.0 ng/L
Estriol-3-sulfate	LC-MS/MS hormones	filtered in field	1.0 ng/L
Estrone glucuronide	LC-MS/MS hormones	filtered in field	1.0 ng/L
Estrone-3-sulfate	LC-MS/MS hormones	filtered in field	1.0 ng/L
Ethynylestradiol-3-glucuronide	LC-MS/MS hormones	filtered in field	1.0 ng/L
Ethynylestradiol-3-sulfate	LC-MS/MS hormones	filtered in field	1.0 ng/L
Testosterone glucuronide	LC-MS/MS hormones	filtered in field	1.0 ng/L
Testosterone sulfate	LC-MS/MS hormones	filtered in field	1.0 ng/L
Trans-diethylstilbestrol	LC-MS/MS hormones	filtered in field	1.0 ng/L
Trans-diethylstilbestrol glucuronide	LC-MS/MS hormones	filtered in field	1.0 ng/L
Trenbolone	LC-MS/MS hormones	filtered in field	1.0 ng/L
Trenbolone acetate	LC-MS/MS hormones	filtered in field	5.0 ng/L
Verrucarin A	LC-MS/MS hormones	filtered in field	1.0 ng/L
4-(Hydroxymethyl)pendimethalin	LC-MS/MS negative ion pesticides	filtered in field	114 ng/L
Acetochlor sulfonic acid (SA)	LC-MS/MS negative ion pesticides	filtered in field	320 ng/L
Acetochlor sulfynilacetic acid (SAA)	LC-MS/MS negative ion pesticides	filtered in field	176 ng/L
Alachlor oxanilic acid (OA)	LC-MS/MS negative ion pesticides	filtered in field	60 ng/L
Alachlor sulfynilacetic acid (SAA)	LC-MS/MS negative ion pesticides	filtered in field	128 ng/L
Bromoxynil	LC-MS/MS negative ion pesticides	filtered in field	60 ng/L
Chlorosulfonamide acid	LC-MS/MS negative ion pesticides	filtered in field	75 ng/L
DCPA monoacid (Chlorthal-monomethyl)	LC-MS/MS negative ion pesticides	filtered in field	700 ng/L
Dechlorofipronil	LC-MS/MS negative ion pesticides	filtered in field	3.8 ng/L
Desamino-diketo metribuzin	LC-MS/MS negative ion pesticides	filtered in field	200 ng/L
Desulfinylfipronil amide	LC-MS/MS negative ion pesticides	filtered in field	10 ng/L
Dicamba	LC-MS/MS negative ion pesticides	filtered in field	800 ng/L
Diflufenzopyr	LC-MS/MS negative ion pesticides	filtered in field	72 ng/L
Diketonitrile-isoxaflutole	LC-MS/MS negative ion pesticides	filtered in field	10 ng/L
Dimethenamid oxanilic acid (OA)	LC-MS/MS negative ion pesticides	filtered in field	85 ng/L
Dimethenamid sulfonic acid (SA)	LC-MS/MS negative ion pesticides	filtered in field	79 ng/L
Dimethenamid sulfynilacetic acid (SAA)	LC-MS/MS negative ion pesticides	filtered in field	189 ng/L
Fipronil amide	LC-MS/MS negative ion pesticides	filtered in field	9.2 ng/L
Fipronil sulfonate	LC-MS/MS negative ion pesticides	filtered in field	44 ng/L
Flubendiamide	LC-MS/MS negative ion pesticides	filtered in field	4.4 ng/L
Hexazinone Transformation Product D	LC-MS/MS negative ion pesticides	filtered in field	294 ng/L
Hexazinone Transformation Product E	LC-MS/MS negative ion pesticides	filtered in field	76 ng/L
Isoxaflutole Acid RPA 203328	LC-MS/MS negative ion pesticides	filtered in field	9.2 ng/L
MCPA	LC-MS/MS negative ion pesticides	filtered in field	95 ng/L
Metribuzin DK (Metribuzin-Diketo)	LC-MS/MS negative ion pesticides	filtered in field	236 ng/L
Sulfentrazone	LC-MS/MS negative ion pesticides	filtered in field	18 ng/L
11-chloroicosafluoro-3oxaundecane-1-sulfonate (11Cl-PF3OUdS)	LC-MS/MS PFAS	unfiltered	20 ng/L
4:2 fluorotelomer sulfonate (4:2 FTS)	LC-MS/MS PFAS	unfiltered	9.5 ng/L
4-dioxa-3H-perfluorononanoate (DONA)	LC-MS/MS PFAS	unfiltered	2.0 ng/L
6:2 fluorotelomer sulfonate (6:2 FTS)	LC-MS/MS PFAS	unfiltered	19 ng/L
8:2 fluorotelomer sulfonate (8:2 FTS)	LC-MS/MS PFAS	unfiltered	9.7 ng/L
9-chlorohexadecafluoro-3-oxanonane-1sulfonate (9Cl-PF3ONS)	LC-MS/MS PFAS	unfiltered	10 ng/L
N-ethylperfluorooctanesulfonamide (N-EtFOSA)	LC-MS/MS PFAS	unfiltered	5.1 ng/L
N-ethylperfluorooctanesulfonomido acetate (N-EtFOSAA)	LC-MS/MS PFAS	unfiltered	20 ng/L
N-methylperfluorooctanesulfonamide (N-MeFOSA)	LC-MS/MS PFAS	unfiltered	5.1 ng/L
N-methylperfluorooctanesulfonomido acetate (N-MeFOSAA)	LC-MS/MS PFAS	unfiltered	10 ng/L
perfluoro-1-butanesulfonamide (FBSA)	LC-MS/MS PFAS	unfiltered	10 ng/L
perfluoro-1-hexanesulfonamide (FHx-SA)	LC-MS/MS PFAS	unfiltered	20 ng/L
perfluoro-2-propoxypropanoate (HFPA-DA, GenX)	LC-MS/MS PFAS	unfiltered	5.1 ng/L
perfluorodecanesulfonate (PFDS)	LC-MS/MS PFAS	unfiltered	4.9 ng/L
perfluorododecanoate (PFDoDA)	LC-MS/MS PFAS	unfiltered	10 ng/L
perfluoroheptanesulfonate (PFHpS)	LC-MS/MS PFAS	unfiltered	9.6 ng/L
perfluoroheptanoate (PFHpA)	LC-MS/MS PFAS	unfiltered	20 ng/L
perfluorohexanesulfonate (PFHxS) Branched	LC-MS/MS PFAS	unfiltered	8.7 ng/L
perfluorononanesulfonate (PFNS)	LC-MS/MS PFAS	unfiltered	4.9 ng/L
perfluorooctanesulfonamide (FOSA)	LC-MS/MS PFAS	unfiltered	2.0 ng/L
perfluoropentanesulfonate (PFPeS)	LC-MS/MS PFAS	unfiltered	4.8 ng/L
perfluorotetradecanoate (PFTeDA)	LC-MS/MS PFAS	unfiltered	10 ng/L
perfluorotridecanoate (PFTrDA)	LC-MS/MS PFAS	unfiltered	10 ng/L
perfluoroundecanoate (PFUnDA)	LC-MS/MS PFAS	unfiltered	10 ng/L
Abacavir	LC-MS/MS pharmaceuticals	filtered in field	2.0 ng/L
Antipyrine	LC-MS/MS pharmaceuticals	filtered in field	50 ng/L
Benztropine	LC-MS/MS pharmaceuticals	filtered in field	44 ng/L
Betamethasone	LC-MS/MS pharmaceuticals	filtered in field	114 ng/L
Clonidine	LC-MS/MS pharmaceuticals	filtered in field	61 ng/L
Duloxetine	LC-MS/MS pharmaceuticals	filtered in field	37 ng/L
Ezetimibe	LC-MS/MS pharmaceuticals	filtered in field	205 ng/L
Fadrozole	LC-MS/MS pharmaceuticals	filtered in field	13 ng/L
Fenofibrate	LC-MS/MS pharmaceuticals	filtered in field	6.4 ng/L
Fluoxetine	LC-MS/MS pharmaceuticals	filtered in field	27 ng/L
Fluticasone propionate	LC-MS/MS pharmaceuticals	filtered in field	4.6 ng/L
Fluvoxamine	LC-MS/MS pharmaceuticals	filtered in field	80 ng/L
Glipizide	LC-MS/MS pharmaceuticals	filtered in field	80 ng/L
Hexamethylenetetramine	LC-MS/MS pharmaceuticals	filtered in field	150 ng/L
Hydrocortisone	LC-MS/MS pharmaceuticals	filtered in field	147 ng/L
Iminostilbene	LC-MS/MS pharmaceuticals	filtered in field	145 ng/L
Ketoconazole	LC-MS/MS pharmaceuticals	filtered in field	113 ng/L
Lamivudine	LC-MS/MS pharmaceuticals	filtered in field	16 ng/L
Loperamide	LC-MS/MS pharmaceuticals	filtered in field	80 ng/L
Lorazepam	LC-MS/MS pharmaceuticals	filtered in field	202 ng/L
Metaxalone	LC-MS/MS pharmaceuticals	filtered in field	16 ng/L
Methotrexate	LC-MS/MS pharmaceuticals	filtered in field	52 ng/L
Morphine	LC-MS/MS pharmaceuticals	filtered in field	80 ng/L
Nadolol	LC-MS/MS pharmaceuticals	filtered in field	20 ng/L
Nevirapine	LC-MS/MS pharmaceuticals	filtered in field	46 ng/L
Nizatidine	LC-MS/MS pharmaceuticals	filtered in field	80 ng/L
Nordiazepam	LC-MS/MS pharmaceuticals	filtered in field	20 ng/L
Norethindrone	LC-MS/MS pharmaceuticals	filtered in field	20 ng/L
Norfluoxetine	LC-MS/MS pharmaceuticals	filtered in field	80 ng/L
Norsertraline	LC-MS/MS pharmaceuticals	filtered in field	80 ng/L
Omeprazole + Esomprazole	LC-MS/MS pharmaceuticals	filtered in field	16 ng/L
Oseltamivir	LC-MS/MS pharmaceuticals	filtered in field	15 ng/L
Oxazepam	LC-MS/MS pharmaceuticals	filtered in field	226 ng/L
Paroxetine	LC-MS/MS pharmaceuticals	filtered in field	72 ng/L
Penciclovir	LC-MS/MS pharmaceuticals	filtered in field	80 ng/L
Pentoxifylline	LC-MS/MS pharmaceuticals	filtered in field	9.4 ng/L
Phenazopyridine	LC-MS/MS pharmaceuticals	filtered in field	13 ng/L
Phendimetrazine	LC-MS/MS pharmaceuticals	filtered in field	20 ng/L
Prednisolone	LC-MS/MS pharmaceuticals	filtered in field	150 ng/L
Prednisone	LC-MS/MS pharmaceuticals	filtered in field	105 ng/L
Promethazine	LC-MS/MS pharmaceuticals	filtered in field	80 ng/L
Propoxyphene	LC-MS/MS pharmaceuticals	filtered in field	17 ng/L
Quinine	LC-MS/MS pharmaceuticals	filtered in field	80 ng/L
Ractopamine	LC-MS/MS pharmaceuticals	filtered in field	20 ng/L
Raloxifene	LC-MS/MS pharmaceuticals	filtered in field	80 ng/L
Sertraline	LC-MS/MS pharmaceuticals	filtered in field	16 ng/L
Sulfamethizole	LC-MS/MS pharmaceuticals	filtered in field	104 ng/L
Tamoxifen	LC-MS/MS pharmaceuticals	filtered in field	270 ng/L
Theophylline	LC-MS/MS pharmaceuticals	filtered in field	80 ng/L
Tiotropium	LC-MS/MS pharmaceuticals	filtered in field	50 ng/L
Valacyclovir	LC-MS/MS pharmaceuticals	filtered in field	163 ng/L
Warfarin	LC-MS/MS pharmaceuticals	filtered in field	6.0 ng/L
1H-1,2,4-Triazole	LC-MS/MS positve ion pesticides	filtered in field	22 ng/L
2-(1-Hydroxyethyl)-6-methylaniline (HEMA)	LC-MS/MS positve ion pesticides	filtered in field	54 ng/L
2-[(2-Ethyl-6-methylphenyl)amino]-1-propanol	LC-MS/MS positve ion pesticides	filtered in field	5.0 ng/L
2-Amino-N-isopropylbenzamide	LC-MS/MS positve ion pesticides	filtered in field	4.0 ng/L
2-Chloro-2',6'-diethylacetanilide	LC-MS/MS positve ion pesticides	filtered in field	5.0 ng/L
3-Hydroxycarbofuran	LC-MS/MS positve ion pesticides	filtered in field	16 ng/L
4-Chlorobenzylmethyl sulfoxide	LC-MS/MS positve ion pesticides	filtered in field	3.2 ng/L
4-Hydroxyhexazinone A	LC-MS/MS positve ion pesticides	filtered in field	3.0 ng/L
Acetochlor	LC-MS/MS positve ion pesticides	filtered in field	10 ng/L
Aldicarb	LC-MS/MS positve ion pesticides	filtered in field	8.0 ng/L
Aldicarb sulfone	LC-MS/MS positve ion pesticides	filtered in field	20 ng/L
Aldicarb sulfoxide	LC-MS/MS positve ion pesticides	filtered in field	2.2 ng/L
Ametryn	LC-MS/MS positve ion pesticides	filtered in field	2.6 ng/L
Asulam	LC-MS/MS positve ion pesticides	filtered in field	24 ng/L
Azinphos-methyl	LC-MS/MS positve ion pesticides	filtered in field	8.0 ng/L
Azinphos-methyl oxon	LC-MS/MS positve ion pesticides	filtered in field	15 ng/L
Bifenthrin	LC-MS/MS positve ion pesticides	filtered in field	19 ng/L
Butralin	LC-MS/MS positve ion pesticides	filtered in field	5.0 ng/L
Butylate	LC-MS/MS positve ion pesticides	filtered in field	10 ng/L
Carbofuran	LC-MS/MS positve ion pesticides	filtered in field	5.0 ng/L
Chlorimuron-ethyl	LC-MS/MS positve ion pesticides	filtered in field	8.8 ng/L
Chlorpyrifos oxon	LC-MS/MS positve ion pesticides	filtered in field	2.0 ng/L
Chlorsulfuron	LC-MS/MS positve ion pesticides	filtered in field	50 ng/L
cis-Permethrin	LC-MS/MS positve ion pesticides	filtered in field	4.2 ng/L
Cyanazine	LC-MS/MS positve ion pesticides	filtered in field	50 ng/L
Deiodo flubendiamide	LC-MS/MS positve ion pesticides	filtered in field	10 ng/L
Deisopropyl prometryn	LC-MS/MS positve ion pesticides	filtered in field	2.8 ng/L
Demethyl fluometuron	LC-MS/MS positve ion pesticides	filtered in field	3.6 ng/L
Demethyl hexazinone B	LC-MS/MS positve ion pesticides	filtered in field	3.0 ng/L
Desamino metribuzin (Metribuzin DA)	LC-MS/MS positve ion pesticides	filtered in field	9.0 ng/L
Diazinon	LC-MS/MS positve ion pesticides	filtered in field	2.8 ng/L
Diazoxon	LC-MS/MS positve ion pesticides	filtered in field	4.0 ng/L
Dichlorvos	LC-MS/MS positve ion pesticides	filtered in field	52 ng/L
Dicrotophos	LC-MS/MS positve ion pesticides	filtered in field	4.0 ng/L
Didemethyl hexazinone F (Hexazinone TP F)	LC-MS/MS positve ion pesticides	filtered in field	10 ng/L
Diflubenzuron	LC-MS/MS positve ion pesticides	filtered in field	6.0 ng/L
Dimethenamid	LC-MS/MS positve ion pesticides	filtered in field	3.0 ng/L
Dimethoate	LC-MS/MS positve ion pesticides	filtered in field	4.6 ng/L
Disulfoton	LC-MS/MS positve ion pesticides	filtered in field	11 ng/L
Disulfoton oxon	LC-MS/MS positve ion pesticides	filtered in field	2.0 ng/L
Disulfoton oxon sulfone	LC-MS/MS positve ion pesticides	filtered in field	6.0 ng/L
Disulfoton oxon sulfoxide	LC-MS/MS positve ion pesticides	filtered in field	6.0 ng/L
Disulfoton sulfone	LC-MS/MS positve ion pesticides	filtered in field	9.0 ng/L
Disulfoton sulfoxide	LC-MS/MS positve ion pesticides	filtered in field	4.0 ng/L
EPTC	LC-MS/MS positve ion pesticides	filtered in field	206 ng/L
EPTC R248722	LC-MS/MS positve ion pesticides	filtered in field	4.0 ng/L
Ethoprop	LC-MS/MS positve ion pesticides	filtered in field	5.0 ng/L
Etoxazole	LC-MS/MS positve ion pesticides	filtered in field	4.2 ng/L
Fenamiphos	LC-MS/MS positve ion pesticides	filtered in field	2.0 ng/L
Fenamiphos sulfone	LC-MS/MS positve ion pesticides	filtered in field	5.0 ng/L
Fenamiphos sulfoxide	LC-MS/MS positve ion pesticides	filtered in field	5.0 ng/L
Fenbutatin oxide	LC-MS/MS positve ion pesticides	filtered in field	100 ng/L
Fentin	LC-MS/MS positve ion pesticides	filtered in field	30 ng/L
Flumetsulam	LC-MS/MS positve ion pesticides	filtered in field	17 ng/L
Fluometuron	LC-MS/MS positve ion pesticides	filtered in field	10 ng/L
Fonofos	LC-MS/MS positve ion pesticides	filtered in field	11 ng/L
Halosulfuron-methyl	LC-MS/MS positve ion pesticides	filtered in field	12 ng/L
Hexazinone Transformation Product C	LC-MS/MS positve ion pesticides	filtered in field	2.0 ng/L
Hexazinone Transformation Product G	LC-MS/MS positve ion pesticides	filtered in field	22 ng/L
Hydroxy didemethyl fluometuron	LC-MS/MS positve ion pesticides	filtered in field	50 ng/L
Hydroxy monodemethyl fluometuron	LC-MS/MS positve ion pesticides	filtered in field	12 ng/L
Hydroxyacetochlor	LC-MS/MS positve ion pesticides	filtered in field	20 ng/L
Hydroxyalachlor	LC-MS/MS positve ion pesticides	filtered in field	6.0 ng/L
Hydroxydiazinon	LC-MS/MS positve ion pesticides	filtered in field	11 ng/L
Hydroxyphthalazinone	LC-MS/MS positve ion pesticides	filtered in field	28 ng/L
Imazamox	LC-MS/MS positve ion pesticides	filtered in field	28 ng/L
Imazaquin	LC-MS/MS positve ion pesticides	filtered in field	10 ng/L
Imazethapyr	LC-MS/MS positve ion pesticides	filtered in field	8.0 ng/L
Indoxacarb	LC-MS/MS positve ion pesticides	filtered in field	5.2 ng/L
Isoxaflutole	LC-MS/MS positve ion pesticides	filtered in field	18 ng/L
Kresoxim-methyl	LC-MS/MS positve ion pesticides	filtered in field	5.0 ng/L
Lactofen	LC-MS/MS positve ion pesticides	filtered in field	10 ng/L
Linuron	LC-MS/MS positve ion pesticides	filtered in field	5.6 ng/L
Malaoxon	LC-MS/MS positve ion pesticides	filtered in field	2.4 ng/L
Metconazole	LC-MS/MS positve ion pesticides	filtered in field	5.0 ng/L
Methamidophos	LC-MS/MS positve ion pesticides	filtered in field	10 ng/L
Methidathion	LC-MS/MS positve ion pesticides	filtered in field	8.4 ng/L
Methomyl	LC-MS/MS positve ion pesticides	filtered in field	3.0 ng/L
Methoxyfenozide	LC-MS/MS positve ion pesticides	filtered in field	2.2 ng/L
Methyl paraoxon	LC-MS/MS positve ion pesticides	filtered in field	19 ng/L
Metribuzin	LC-MS/MS positve ion pesticides	filtered in field	20 ng/L
Molinate	LC-MS/MS positve ion pesticides	filtered in field	28 ng/L
Naled	LC-MS/MS positve ion pesticides	filtered in field	56 ng/L
Nicosulfuron	LC-MS/MS positve ion pesticides	filtered in field	12 ng/L
Norflurazon	LC-MS/MS positve ion pesticides	filtered in field	3.4 ng/L
Novaluron	LC-MS/MS positve ion pesticides	filtered in field	50 ng/L
O-Ethyl O-methyl S-propyl phosphorothioate	LC-MS/MS positve ion pesticides	filtered in field	5.0 ng/L
O-Ethyl S-methyl S-propyl phosphorodithioate	LC-MS/MS positve ion pesticides	filtered in field	3.0 ng/L
O-Ethyl S-propyl phosphorothioate	LC-MS/MS positve ion pesticides	filtered in field	64 ng/L
Omethoate	LC-MS/MS positve ion pesticides	filtered in field	2.0 ng/L
Orthosulfamuron	LC-MS/MS positve ion pesticides	filtered in field	6.0 ng/L
Oxamyl	LC-MS/MS positve ion pesticides	filtered in field	2.0 ng/L
Oxamyl oxime	LC-MS/MS positve ion pesticides	filtered in field	5.0 ng/L
Paraoxon	LC-MS/MS positve ion pesticides	filtered in field	3.4 ng/L
Phorate	LC-MS/MS positve ion pesticides	filtered in field	11 ng/L
Phorate oxon	LC-MS/MS positve ion pesticides	filtered in field	55 ng/L
Phorate oxon sulfone	LC-MS/MS positve ion pesticides	filtered in field	20 ng/L
Phorate oxon sulfoxide	LC-MS/MS positve ion pesticides	filtered in field	7.0 ng/L
Phorate sulfoxide	LC-MS/MS positve ion pesticides	filtered in field	4.6 ng/L
Phthalazinone	LC-MS/MS positve ion pesticides	filtered in field	15 ng/L
Profenofos	LC-MS/MS positve ion pesticides	filtered in field	3.0 ng/L
Prometryn	LC-MS/MS positve ion pesticides	filtered in field	4.2 ng/L
Pronamide (Propyzamide)	LC-MS/MS positve ion pesticides	filtered in field	2.4 ng/L
Propanil	LC-MS/MS positve ion pesticides	filtered in field	12 ng/L
Propargite	LC-MS/MS positve ion pesticides	filtered in field	2.0 ng/L
Prosulfuron	LC-MS/MS positve ion pesticides	filtered in field	10 ng/L
Pyraclostrobin	LC-MS/MS positve ion pesticides	filtered in field	2.4 ng/L
Pyridaben	LC-MS/MS positve ion pesticides	filtered in field	2.4 ng/L
Pyriproxyfen	LC-MS/MS positve ion pesticides	filtered in field	3.0 ng/L
Siduron	LC-MS/MS positve ion pesticides	filtered in field	5.0 ng/L
Tebufenozide	LC-MS/MS positve ion pesticides	filtered in field	2.0 ng/L
Tebupirimfos	LC-MS/MS positve ion pesticides	filtered in field	2.0 ng/L
Tebupirimfos oxon	LC-MS/MS positve ion pesticides	filtered in field	2.0 ng/L
Tebuthiuron Transformation Product 109	LC-MS/MS positve ion pesticides	filtered in field	11 ng/L
Terbacil	LC-MS/MS positve ion pesticides	filtered in field	21 ng/L
Terbufos	LC-MS/MS positve ion pesticides	filtered in field	6.8 ng/L
Terbufos oxon	LC-MS/MS positve ion pesticides	filtered in field	4.0 ng/L
Terbufos oxon sulfone	LC-MS/MS positve ion pesticides	filtered in field	11 ng/L
Terbufos oxon sulfoxide	LC-MS/MS positve ion pesticides	filtered in field	4.0 ng/L
Terbufos sulfone	LC-MS/MS positve ion pesticides	filtered in field	11 ng/L
Terbufos sulfoxide	LC-MS/MS positve ion pesticides	filtered in field	3.0 ng/L
Terbuthylazine	LC-MS/MS positve ion pesticides	filtered in field	3.6 ng/L
Tetraconazole	LC-MS/MS positve ion pesticides	filtered in field	7.0 ng/L
Thiobencarb	LC-MS/MS positve ion pesticides	filtered in field	4.2 ng/L
trans-Permethrin	LC-MS/MS positve ion pesticides	filtered in field	3.8 ng/L
Triallate	LC-MS/MS positve ion pesticides	filtered in field	12 ng/L
Tribuphos	LC-MS/MS positve ion pesticides	filtered in field	2.0 ng/L
Trifloxystrobin	LC-MS/MS positve ion pesticides	filtered in field	2.8 ng/L
Notes:
GC/MS, gas chromatography/mass spectrometry
LC-MS/MS, liquid chromatography-tandem mass spectrometry
HPLC-MS/MS, high pressure liquid chromatography-tandem mass spectrometry
PFAS, per-/poly-fluoroalkyl substance(s)
ng/L, nanograms per liter

## Sheet: Table SI-8 Totals
Table SI-8. Total number of detections, concentrations, and loads for organic-chemical classes.
Organic Chemical Class	2018-09-10 13:00:00	2018-09-17 13:30:00	2019-07-22 10:00:00	2018-09-10 13:00:00	2018-09-17 13:30:00	2019-07-22 10:00:00	2019-04-23 08:30:00	2019-08-27 02:00:00	2019-09-13 01:00:00	2019-04-23 09:30:00	2019-08-30 10:00:00	2019-09-13 01:00:00	2019-04-23 10:17:00	2019-09-21 09:00:00	2019-10-26 01:00:00	2019-04-23 07:30:00	2019-08-27 08:30:00	2019-09-13 07:30:00
	Effluent Irrigation			1AWWTP Effluent			Urban Stormwater			Agricultural Runoff (Irrigated-Ag)			Agricultural Runoff (Non-Irrigated-Ag)			Surface Water
Number of dections
Disinfection by-product (DBPs)	7	7	14	1A	1A	1A	0	0	0	0	0	0	0	no sample	0	0	0	0
Biogenic hormones	1	1	1	1A	1A	1A	3	3	3	0	4	6	1	no sample	4	0	0	1
Household chemicals	10	9	9	1A	1A	1A	5	4	6	4	2	1	3	no sample	5	1	1	2
Industrial chemicals	6	7	6	1A	1A	1A	9	8	7	5	3	1	4	no sample	5	1	4	4
Nonprescription pharmaceuitals	6	7	3	1A	1A	1A	3	4	11	0	0	0	0	1	0	0	3	2
Polyaromatic hydrocarbons (PAHs)	1	1	1	1A	1A	1A	9	10	9	1	0	0	0	no sample	0	0	10	10
Pesticides	19	17	31	1A	1A	1A	46	37	38	33	15	13	26	13	14	23	30	19
Per-/poly-fluoroalkyl substances (PFAS)	8	5	4	1A	1A	1A	1	5	2	0	0	0	0	1	0	0	2	1
Plant animal sterols	1	2	2	1A	1A	1A	2	1	4	2	2	1	2	no sample	1	2	2	3
Prescription pharmaceuticals	37	40	15	1A	1A	1A	2	1	10	0	0	0	0	0	0	1	1	3
Total Number of Detections	96	96	86	1A	1A	1A	80	73	90	45	26	22	36	15	29	28	53	45
Concentrations (ng/L)
Disinfection by-product (DBPs)	8180	8590	153000	1A	1A	1A	0	0	0	0	0	0	0	no sample	0	0	0	0
Biogenic hormones	3.4	5.4	12.3	1A	1A	1A	69	29.4	25.3	0	15.8	109	1.1	no sample	136.2	0	0	1.2
Household chemicals	4210	4330	3700	1A	1A	1A	335	420	524	139	224	74	107	no sample	461	40	59	43
Industrial chemicals	3180	5020	4260	1A	1A	1A	2100	2692	629	1070	1000	60	499	no sample	1570	30	499.5	199.9
Nonprescription pharmaceuitals	1900	2210	31.63	1A	1A	1A	1410	1966.9	2900	0	0	0	0	72.3	0	0	205.3	98.17
Polyaromatic hydrocarbons (PAHs)	64	52	57	1A	1A	1A	832	952	373	17	0	0	0	no sample	0	0	233	186
Pesticides	1660	1641	655.76	1A	1A	1A	18800	13400.2	7250	32800	27800	7570	42000	6530	6439.57	1160	1670	1170
Per-/poly-fluoroalkyl substances (PFAS)	103.582	64.2856	39.7649	1A	1A	1A	15.0143	95.1718	28.7857	0	0	0	0	24.8129	0	0	28.5941	7.1623
Plant animal sterols	1970	1110	1520	1A	1A	1A	2090	730	5570	660	740	310	1550	no sample	420	610	1620	1760
Prescription pharmaceuticals	11000	11000	1909.69	1A	1A	1A	117.4	53.2	1610	0	0	0	0	0	0	26.9	105	166
Total Concentration	32200	34600	165000	1A	1A	1A	25800	20300	18900	34700	29800	8120	44200	6630	9020	1870	4420	3630																		0.9075	0	0	0
Loads (g/d)
Disinfection by-product (DBPs)	6.83925	9.32979	141	50.6579	55.0181	1000	nc	nc	nc	nc	nc	nc	nc	no sample	nc	nc	nc	nc
Biogenic hormones	<0.01	<0.01	0.0113422	0.0210559	0.0345865	0.0805502	1.0568	0.185068	0.493426	nc	<0.01	0.0263747	<0.01	no sample	0.0131245	nc	nc	1.521
Household chemicals	3.52002	4.70085	3.4152	26.0721	27.7332	24.2306	5.13086	2.64382	10.2196	0.0318032	0.0249715	0.0179058	0.0131985	no sample	0.0444229	63.896	23.9198	54.5025
Industrial chemicals	2.65485	5.4483	3.93104	19.6934	32.1526	27.8979	32.2095	16.9457	12.2674	0.245273	0.11148	0.0145182	0.0615516	no sample	0.150903	47.922	202.507	253.373
Nonprescription pharmaceuitals	1.58866	2.39987	0.029167	11.7665	14.1548	0.207139	21.6476	12.3813	56.4702	nc	nc	nc	nc	<0.01	nc	nc	83.2327	124.43
Polyaromatic hydrocarbons (PAHs)	0.0534982	0.0564928	0.0525614	0.396346	0.333055	0.373282	12.7429	5.99267	7.27462	<0.01	nc	nc	nc	no sample	nc	nc	94.4629	235.755
Pesticides	1.38635	1.78267	0.604696	10.2802	10.5104	4.29444	287.987	84.3521	141.314	7.49693	3.10456	1.83124	5.18582	0.0724679	0.620531	1850	675.596	1480
Per-/poly-fluoroalkyl substances (PFAS)	0.0865853	0.0698399	0.0366684	0.641474	0.411743	0.260412	0.23	0.599089	0.561408	nc	nc	nc	nc	<0.01	nc	nc	11.5926	9.07822
Plant animal sterols	1.64674	1.21025	1.40164	12.2	7.10944	9.95418	32.0104	4.59522	108.573	0.151008	0.0824952	0.0750107	0.191192	no sample	0.0404721	974.414	656.78	2230
Prescription pharmaceuticals	9.1687	11.9976	1.76098	68.1219	70.4539	12.5062	1.7981	0.334884	31.3263	nc	nc	nc	nc	nc	nc	42.9701	42.5691	210.798
Total Load	26.9475	37.0015	152.182	199.411	221.61	1080	394.814	128.03	368.5	7.9289	3.32527	1.96505	5.45189	0.0735458	0.869453	2980	1790	4599.9
Sampling Event Discharge Volume (L/d)	835910	1086400	922130	6192900	6404900	6548800	15316000	6294820	19503000	228800	111480	241970	123350	11100.2	96362.1	1597400000	405420000	1267500000
nc, not calculated
1AEffluent irrigation and WWTP effluent are identical samples, only difference is for loads and flow volume.

## Sheet: Table SI-9 Inorganics
Table SI-9. Water properties and measured concentrations of anions, cations, nutrients, trace metals, and rare-earth elements in samples of wastewater-effluent irrigation and stormwater runoff from agricultural fields and urban landscape. Sorted alphabetically by analytical method then by parameter name.
Parameter Name	Analytical Method	Filtration	Reporting Level	Effluent Irrigation Blank 8-29-2018 10:01	Effluent Irrigation 9-10-2018 13:00	Effluent Irrigation 9-17-2018 13:30	Effluent Irrigation 7-22-2019 10:00	Effluent Irrigation Blank 8-7-2019 12:01	Irrigated Ag 4-23-2019 09:30	Irrigated Ag 8-30-2019 10:00	Irrigated Ag 9-13-2019 01:00	Non-Irrigated Ag 4-23-2019 10:17	Non-Irrigated Ag 9-21-2019 09:00	Non-Irrigated Ag 10-26-2019 01:00	Surface Water 4-23-2019 07:30	Surface Water 8-27-2019 08:30	Surface Water 9-13-2019 07:30	Urban Stormwater 4-23-2019 08:30	Urban Stormwater 8-27-2019 02:00	Urban Stormwater 9-13-2019 01:00
Specific Conductance (laboratory)	Conductometric	unfiltered	1.0 µS/cm	No Sample	No Sample	No Sample	1015	E 0.97	66.7	77	66	135	No Sample	115	1498	1771	1458	389	425	350
Br (bromide)	IC anions	filtered	0.01 mg/L	No Sample	No Sample	No Sample	0.042	<0.01	<0.01	0.01	0.01	<0.01	No Sample	<0.01	0.08	0.15	0.13	0.11	0.1	0.09
Cl (chloride)	IC anions	filtered	0.05 mg/L	No Sample	No Sample	No Sample	74	<0.05	1.5	0.67	2.1	0.38	No Sample	0.76	59.4	72.6	50.8	23.4	20.8	18.9
F (fluoride)	IC anions	filtered	0.05 mg/L	No Sample	No Sample	No Sample	0.5	<0.05	0.12	<0.05	<0.05	0.1	No Sample	<0.05	0.32	0.23	0.26	0.12	0.17	0.15
SO4 (sulfate)	IC anions	filtered	0.1 mg/L	No Sample	No Sample	No Sample	149	<0.1	1.73	2.1	1.8	0.73	No Sample	1.7	530	784	611	28.9	39.7	43.4
Ag (silver)	ICP-MS	filtered	0.2 µg/L	No Sample	No Sample	No Sample	<0.2	<0.2	<0.2	<0.2	<0.2	<0.2	<0.2	<0.2	<0.2	<0.2	<0.2	<0.2	<0.2	<0.2
As (arsenic)	ICP-MS	filtered	0.02 µg/L	No Sample	No Sample	No Sample	2.12	<0.02	1.38	0.44	0.54	1.52	2.74	2.84	3.32	3.1	2.93	1.9	5.28	4.54
Be (beryllium)	ICP-MS	filtered	0.003 µg/L	No Sample	No Sample	No Sample	<0.003	<0.003	0.297	0.014	0.015	0.017	0.093	0.021	0.004	0.005	0.004	0.004	0.005	0.01
Bi (bismuth)	ICP-MS	filtered	0.002 µg/L	No Sample	No Sample	No Sample	0.025	<0.002	0.009	0.003	0.006	0.015	0.003	0.005	0.004	<0.002	0.004	0.005	0.003	0.005
Cd (cadmium)	ICP-MS	filtered	0.001 µg/L	No Sample	No Sample	No Sample	0.042	<0.001	0.072	0.032	0.021	0.026	0.058	0.027	0.018	0.019	0.02	0.014	0.1	0.098
Ce (cerium)	ICP-MS	filtered	0.001 µg/L	No Sample	No Sample	No Sample	0.013	<0.001	--	0.743	0.574	0.348	1.91	0.574	0.025	0.031	0.033	0.086	0.149	0.207
Co (cobalt)	ICP-MS	filtered	0.03 µg/L	No Sample	No Sample	No Sample	0.27	<0.03	3.06	0.45	0.37	0.54	0.87	0.36	0.15	0.61	0.69	0.65	0.49	0.29
Cu (copper)	ICP-MS	filtered	0.001 µg/L	No Sample	No Sample	No Sample	2.76	0.038	6.7	2.87	2.17	2.25	6.2	4.89	1.23	0.637	0.741	1.42	1.81	2.85
Dy (dysprosium)	ICP-MS	filtered	0.001 µg/L	No Sample	No Sample	No Sample	0.005	<0.001	0.642	0.096	0.073	0.033	0.197	0.083	0.007	0.004	0.005	0.01	0.016	0.024
Er (erbium)	ICP-MS	filtered	0.0004 µg/L	No Sample	No Sample	No Sample	0.003	<0.0004	0.312	0.047	0.033	0.018	0.098	0.045	0.004	0.003	0.003	0.005	0.009	0.012
Eu (europium)	ICP-MS	filtered	0.001 µg/L	No Sample	No Sample	No Sample	<0.001	<0.001	0.208	0.0279	0.0202	0.0092	0.0558	0.0217	<0.001	<0.001	<0.001	<0.001	<0.001	0.0024
Ga (gallium)	ICP-MS	filtered	0.001 µg/L	No Sample	No Sample	No Sample	0.031	<0.001	1.81	0.033	0.052	0.056	0.387	0.095	<0.001	<0.001	<0.001	0.016	0.027	0.042
Gd (gadolinium)	ICP-MS	filtered	0.001 µg/L	No Sample	No Sample	No Sample	0.026	<0.001	0.902	0.136	0.098	0.05	0.273	0.106	0.007	0.004	0.006	0.014	0.021	0.03
Ho (holmium)	ICP-MS	filtered	0.0002 µg/L	No Sample	No Sample	No Sample	0.0007	<0.0002	0.1127	0.0167	0.0126	0.0062	0.0358	0.0155	0.0014	0.0008	0.001	0.0017	0.0032	0.0044
La (lanthanum)	ICP-MS	filtered	0.0005 µg/L	No Sample	No Sample	No Sample	0.0069	<0.0005	3.8	0.3303	0.2587	0.1649	0.915	0.2987	0.0161	0.0157	0.0168	0.0454	0.0782	0.1034
Lu (lutetium)	ICP-MS	filtered	0.0002 µg/L	No Sample	No Sample	No Sample	0.0007	<0.0002	0.0342	0.0049	0.0039	0.002	0.0108	0.0057	0.0006	0.0004	0.0005	0.0008	0.0012	0.0016
Mo (molybdenum)	ICP-MS	filtered	0.05 µg/L	No Sample	No Sample	No Sample	3.84	<0.05	0.12	0.15	0.23	0.59	0.81	0.53	3.4	4.41	4.5	2.12	5.29	2.67
Nd (neodymium)	ICP-MS	filtered	0.001 µg/L	No Sample	No Sample	No Sample	0.01	<0.001	4.84	0.58	0.415	0.249	1.31	0.475	0.022	0.018	0.023	0.063	0.104	0.145
Ni (nickel)	ICP-MS	filtered	0.4 µg/L	No Sample	No Sample	No Sample	2.7	<0.4	6.2	<0.4	<0.4	<0.4	0.9	<0.4	<0.4	2.5	1.7	<0.4	<0.4	<0.4
P (phosphorus)	ICP-MS	filtered	3 µg/L	No Sample	No Sample	No Sample	2258	<3	1015	1258	1259	2124	1820	2109	106	4	12	192	371	439
Pb (lead)	ICP-MS	filtered	0.02 µg/L	No Sample	No Sample	No Sample	0.38	<0.02	2.86	0.1	0.16	0.08	0.76	0.33	0.04	0.06	0.07	0.16	0.16	0.38
Pr (praseodymium)	ICP-MS	filtered	0.0002 µg/L	No Sample	No Sample	No Sample	0.0021	<0.0002	1.15	0.1219	0.0891	0.0546	0.3028	0.1054	0.0047	0.0036	0.0046	0.0138	0.0239	0.0315
Rb (rubidium)	ICP-MS	filtered	0.004 µg/L	No Sample	No Sample	No Sample	7.29	<0.004	11.1	5.88	3.66	1.68	6.44	3.25	1.04	1.1	1.22	1.37	1.99	2.21
Sb (antimony)	ICP-MS	filtered	0.001 µg/L	No Sample	No Sample	No Sample	0.543	0.005	0.111	0.115	0.097	0.107	0.079	0.217	0.218	0.28	0.283	0.241	0.297	0.35
Se (selenium)	ICP-MS	filtered	0.1 µg/L	No Sample	No Sample	No Sample	1.1	<0.1	<0.1	0.2	<0.1	<0.1	0.2	<0.1	1.5	1.7	1.4	0.4	0.5	0.4
Sm (samarium)	ICP-MS	filtered	0.001 µg/L	No Sample	No Sample	No Sample	0.003	<0.001	1.06	0.137	0.097	0.057	0.297	0.109	0.005	0.004	0.006	0.014	0.022	0.031
Sn (tin)	ICP-MS	filtered	0.01 µg/L	No Sample	No Sample	No Sample	0.1	0.03	<0.01	<0.01	<0.01	<0.01	0.07	0.02	<0.01	<0.01	<0.01	0.02	<0.01	<0.01
Tb (terbium)	ICP-MS	filtered	0.0002 µg/L	No Sample	No Sample	No Sample	0.0007	<0.0002	0.117	0.0181	0.0126	0.0064	0.035	0.0138	0.001	0.0007	0.0008	0.0019	0.003	0.0039
Ti (titanium)	ICP-MS	filtered	0.05 µg/L	No Sample	No Sample	No Sample	0.4	<0.05	16.5	0.55	1.68	1.28	4.25	7.9	0.85	1.24	0.74	0.44	1.58	2.1
Tl (thallium)	ICP-MS	filtered	0.01 µg/L	No Sample	No Sample	No Sample	0.02	<0.01	0.05	<0.01	<0.01	<0.01	<0.01	<0.01	<0.01	<0.01	<0.01	<0.01	<0.01	<0.01
Tm (thulium)	ICP-MS	filtered	0.0001 µg/L	No Sample	No Sample	No Sample	0.0004	<0.0001	0.0392	0.0058	0.0046	0.0024	0.0128	0.0059	0.0007	0.0004	0.0004	0.0008	0.0012	0.0017
U (uranium)	ICP-MS	filtered	0.003 µg/L	No Sample	No Sample	No Sample	2.06	<0.003	0.205	0.033	0.025	0.042	0.086	0.068	6.15	6.06	5.3	0.954	1.15	0.605
Y (yttrium)	ICP-MS	filtered	0.0003 µg/L	No Sample	No Sample	No Sample	0.0281	<0.0003	2.98	0.466	0.322	0.161	0.945	0.397	0.075	0.0501	0.0492	0.0533	0.099	0.12
Yb (ytterbium)	ICP-MS	filtered	0.0004 µg/L	No Sample	No Sample	No Sample	0.0042	<0.0004	0.228	0.033	0.0243	0.0133	0.0739	0.0362	0.0041	0.0028	0.0026	0.0051	0.0078	0.0098
Zn (zinc)	ICP-MS	filtered	8.4 µg/L	No Sample	No Sample	No Sample	V 30.1	<8.4	V23.5	V11.8	<8.4	<8.4	V23.2	<8.4	<8.4	<8.4	<8.4	<8.4	<8.4	V28.2
Al (aluminum)	ICP-OES	filtered	0.004 mg/L	<0.004	0.011	0.01	0.012	<0.004	1.27	0.047	0.073	0.135	0.664	0.241	0.008	0.009	0.009	0.025	0.035	0.054
B (boron)	ICP-OES	filtered	0.006 mg/L	<0.006	0.336	0.331	0.386	<0.006	0.02	0.017	0.023	0.024	0.042	0.026	0.33	0.403	0.382	0.081	0.124	0.1
Ba (barium)	ICP-OES	filtered	0.0003 mg/L	<0.0003	0.0505	0.0538	0.0655	<0.0003	0.0417	0.0165	0.0135	0.0314	0.0385	0.0259	0.0961	0.117	0.114	0.0697	0.0832	0.0677
Ca (calcium)	ICP-OES	filtered	0.008 mg/L	0.102	63.5	64	79.9	<0.008	4.69	1.87	2.48	10.6	10.1	6.58	163	176	156	31.3	22.3	27.4
Cr (chromium)	ICP-OES	filtered	0.002 mg/L	<0.002	<0.002	<0.002	<0.002	<0.002	<0.002	<0.002	<0.002	<0.002	<0.002	<0.002	<0.002	<0.002	<0.002	<0.002	<0.002	<0.002
Fe (iron)	ICP-OES	filtered	0.001 mg/L	<0.001	0.028	0.038	0.016	<0.001	0.609	0.04	0.05	0.097	0.374	0.201	<0.001	<0.001	<0.001	0.032	0.037	0.06
K (potassium)	ICP-OES	filtered	0.03 mg/L	<0.07	14.7	14.1	10.3	<0.03	6.78	14.3	9.04	5.94	15.6	15.2	5.18	3.96	5.08	3.65	4.84	5.58
Li (lithium)	ICP-OES	filtered	0.0001 mg/L	<0.0001	0.00882	0.00901	0.0119	<0.0001	0.004	0.0008	0.0008	0.002	0.0035	0.0047	0.022	0.025	0.02	0.003	0.0046	0.0031
Mg (magnesium)	ICP-OES	filtered	0.01 mg/L	0.025	29.1	28.2	38.4	<0.01	2.92	2.1	2.23	5.31	5.83	4.48	62.8	83.3	68.8	15.1	23.1	12.1
Mn (manganese)	ICP-OES	filtered	0.001 mg/L	<0.001	0.0106	0.013	0.014	<0.001	0.108	0.003	0.017	0.0065	0.071	0.005	0.0024	0.147	0.082	0.0593	0.005	0.018
Na (sodium)	ICP-OES	filtered	0.09 mg/L	0.2	78.6	76	76.2	<0.09	0.91	0.23	0.48	0.27	0.26	0.34	76.7	92.9	66.1	21.8	26.8	20.9
SiO2 (silicon dioxide)	ICP-OES	filtered	0.01 mg/L	0.03	6.05	7.8	10.2	<0.01	8.05	2.35	2.22	8.92	17.1	11.3	9.02	6.01	10.5	3.47	6.02	6.6
Sr (strontium)	ICP-OES	filtered	0.0005 mg/L	<0.0005	1.13	1.14	0.955	<0.0005	0.016	0.0067	0.01	0.027	0.024	0.017	2.1	2.36	1.92	0.199	0.259	0.18
V (vanadium)	ICP-OES	filtered	0.001 mg/L	<0.001	0.002	0.003	0.004	<0.001	0.007	0.002	0.003	0.004	0.009	0.006	0.005	0.003	0.005	<0.001	0.006	0.004
W (tungsten)	ICP-OES	filtered	0.008 mg/L	<0.008	<0.008	<0.008	<0.008	<0.008	<0.008	<0.008	<0.008	<0.008	<0.008	<0.008	<0.008	<0.008	<0.008	<0.008	<0.008	<0.008
Total Phosphorus as P	NWQL 2333	unfiltered	0.008 mg/L	<0.008	4.41	4.15	2.05	<0.008	1.66	1.31	1.2	2.24	1.77	<0.008	0.554	0.479	0.942	0.361	0.658	0.562
Total NO2+NO3+NH3+Organic as N	NWQL 2756	unfiltered	0.100 mg/L	<0.100	24.7	26.1	19.1	<0.100	5.96	3.22	2.28	13.5	5.37	3.44	1.8	1.73	2.35	1.47	2.46	2.06
NH3 as N	NWQL 3116	filtered	0.02 mg/L	<0.020	0.222	0.194	<0.020	<0.020	0.587	0.0583	<0.020	0.638	0.0992	<0.02	<0.02	<0.020	<0.020	<0.020	0.051	0.133
NO2 as N	NWQL 3117	filtered	0.002 mg/L	<0.002	0.0209	0.0148	<0.002	<0.002	0.0521	0.0189	0.0102	0.13	0.0968	0.0271	0.0196	<0.002	0.0118	0.0301	0.0222	0.0371
Orthophosphate as P	NWQL 3118	filtered	0.008 mg/L	<0.008	3.65	3.52	1.8	<0.008	0.739	1.04	1.08	1.7	1.5	1.82	0.0786	<0.008	<0.008	0.0967	0.239	0.333
NO2 + NO3 as N	NWQL 3156	filtered	0.080 mg/L	<0.080	22.6	24.3	16.7	<0.080	2.34	0.347	0.397	10.5	2.36	1.79	0.781	<0.080	0.098	0.361	0.884	0.336
Alkalinity as bicarbonate	Titration	unfiltered	1.0 mg/L	No Sample	No Sample	No Sample	254	2.2	13.3	31.7	27.6	20.6	No Sample	48.6	257	129	144	160	177	116
Notes:
E, estimated concentration with reduced precision and accuracy due to concentrations falling outside the calibration range
IC, ion chromatography
ICP-MS, inductively-coupled plasma mass-spectrometry
ICP-OES, inductively-coupled plasma optical emission spectrometry
NWQL, National Water Quality Laboratory
ng/L, nanograms per liter
ug/L, microgram per liter
uS/cm, microsiemens per centimeter at 25 degrees Celsius
mg/L, milligrams per liter

## Sheet: Table SI-10 Plant Samples
Table SI-10. Pharmaceuticals and per-/poly-fluoroalkyl substances (PFAS) concentrations and percent recoveries for isotope-dilution/surrogate standards analyzed by SGS AXYS Analytical Services in whole corn plant (above ground) samples collected at harvest for the 2019 growing season. Sorted alphabetically by analytical method then by parameter name.
Chemical Name	Analytical Method	Reporting Level	Whole Corn Irrigated Ag 09-03-2019 1300	Whole Corn Non-Irrigated Ag 09-03-2019 12:00	Reagent Blank 05-19-2020	Matrix Spike (%) 05-19-2020	Notes
Surrogate: D3-N-MeFOSAA	LC-MS/MS PFAS	% Recovery	102	108	No Sample	No Sample	AXYs PFAS
Surrogateogate: D5-N-EtFOSAA	LC-MS/MS PFAS	% Recovery	70.6	53	No Sample	No Sample	AXYs PFAS
Surrogateogate: M2PFOA	LC-MS/MS PFAS	% Recovery	99.7	112	No Sample	No Sample	AXYs PFAS
Surrogateogate: M2PFTeDA	LC-MS/MS PFAS	% Recovery	76.3	24.3	No Sample	No Sample	AXYs PFAS
Surrogate: M3 GEN X	LC-MS/MS PFAS	% Recovery	143	125	No Sample	No Sample	AXYs PFAS
Surrogate: M3PFBA	LC-MS/MS PFAS	% Recovery	106	113	No Sample	No Sample	AXYs PFAS
Surrogate: M3PFBS	LC-MS/MS PFAS	% Recovery	97.1	105	No Sample	No Sample	AXYs PFAS
Surrogate: M3PFHxS	LC-MS/MS PFAS	% Recovery	83.6	109	No Sample	No Sample	AXYs PFAS
Surrogate: M5PFHpA	LC-MS/MS PFAS	% Recovery	107	101	No Sample	No Sample	AXYs PFAS
Surrogate: M5PFHxA	LC-MS/MS PFAS	% Recovery	112	83.5	No Sample	No Sample	AXYs PFAS
Surrogate: M5PFPeA	LC-MS/MS PFAS	% Recovery	67.2	105	No Sample	No Sample	AXYs PFAS
Surrogate: M6PFDA	LC-MS/MS PFAS	% Recovery	107	105	No Sample	No Sample	AXYs PFAS
Surrogate: M7PFUdA	LC-MS/MS PFAS	% Recovery	19.5	72.7	No Sample	No Sample	AXYs PFAS
Surrogate: M8PFOA	LC-MS/MS PFAS	% Recovery	98.2	103	No Sample	No Sample	AXYs PFAS
Surrogate: M8PFOS	LC-MS/MS PFAS	% Recovery	107	95.8	No Sample	No Sample	AXYs PFAS
Surrogate: M9PFNA	LC-MS/MS PFAS	% Recovery	106	109	No Sample	No Sample	AXYs PFAS
Surrogate: MFPBA	LC-MS/MS PFAS	% Recovery	114	112	No Sample	No Sample	AXYs PFAS
Surrogate: MPFDA	LC-MS/MS PFAS	% Recovery	95.6	120	No Sample	No Sample	AXYs PFAS
Surrogate: MPFDoA	LC-MS/MS PFAS	% Recovery	97.6	80.3	No Sample	No Sample	AXYs PFAS
Surrogate: MPFOS	LC-MS/MS PFAS	% Recovery	121	115	No Sample	No Sample	AXYs PFAS
11Cl-PF3OYUdS (11Cl-PF3OUdS)	LC-MS/MS PFAS	3.2 ng/g (wet weight basis)	<3.2	<3.2	No Sample	No Sample	AXYs PFAS
1H,1H,2H,2H-Perfluorodecanesulfonate (8:2 FTS)	LC-MS/MS PFAS	3.2 ng/g (wet weight basis)	<3.2	<3.2	No Sample	No Sample	AXYs PFAS
1H,1H,2H,2H-Perfluorohexanesulfonate (4:2 FTS)	LC-MS/MS PFAS	3.2 ng/g (wet weight basis)	<3.2	<3.2	No Sample	No Sample	AXYs PFAS
1H,1H,2H,2H-Perfluorooctanesulfonate (6:2 FTS)	LC-MS/MS PFAS	3.2 ng/g (wet weight basis)	<3.2	<3.2	No Sample	No Sample	AXYs PFAS
9Cl-PF3ONS	LC-MS/MS PFAS	3.2 ng/g (wet weight basis)	<3.2	<3.2	No Sample	No Sample	AXYs PFAS
ADONA	LC-MS/MS PFAS	3.2 ng/g (wet weight basis)	<3.2	<3.2	No Sample	No Sample	AXYs PFAS
HFPO-DA (GEN X)	LC-MS/MS PFAS	3.2 ng/g (wet weight basis)	<3.2	<3.2	No Sample	No Sample	AXYs PFAS
N-ethyl perfluorooctanesulfonamidoacetic acid (N-EtFOSAA)	LC-MS/MS PFAS	3.2 ng/g (wet weight basis)	<3.2	<3.2	No Sample	No Sample	AXYs PFAS
N-methyl perfluorooctanesulfonamidoacetic acid (N-MeFOSAA)	LC-MS/MS PFAS	3.2 ng/g (wet weight basis)	<3.2	<3.2	No Sample	No Sample	AXYs PFAS
Perfluorobutanesulfonic acid (PFBS)	LC-MS/MS PFAS	3.2 ng/g (wet weight basis)	<3.2	<3.2	No Sample	No Sample	AXYs PFAS
Perfluorobutanoic acid (PFBA)	LC-MS/MS PFAS	3.2 ng/g (wet weight basis)	<3.2	<3.2	No Sample	No Sample	AXYs PFAS
Perfluorodecanesulfonate (PFDS)	LC-MS/MS PFAS	3.2 ng/g (wet weight basis)	<3.2	<3.2	No Sample	No Sample	AXYs PFAS
Perfluorodecanoic acid (PFDA)	LC-MS/MS PFAS	3.2 ng/g (wet weight basis)	<3.2	<3.2	No Sample	No Sample	AXYs PFAS
Perfluorododecanoic acid (PFDoDA)	LC-MS/MS PFAS	3.2 ng/g (wet weight basis)	<3.2	<3.2	No Sample	No Sample	AXYs PFAS
Perfluoroheptanesulfonate (PFHpS)	LC-MS/MS PFAS	3.2 ng/g (wet weight basis)	<3.2	<3.2	No Sample	No Sample	AXYs PFAS
Perfluoroheptanoic acid (PFHpA)	LC-MS/MS PFAS	3.2 ng/g (wet weight basis)	<3.2	<3.2	No Sample	No Sample	AXYs PFAS
Perfluorohexanesulfonic acid (PFHxS)	LC-MS/MS PFAS	3.2 ng/g (wet weight basis)	<3.2	<3.2	No Sample	No Sample	AXYs PFAS
Perfluorohexanoic acid (PFHxA)	LC-MS/MS PFAS	3.2 ng/g (wet weight basis)	<3.2	<3.2	No Sample	No Sample	AXYs PFAS
Perfluorononanesulfonate (PFNS)	LC-MS/MS PFAS	3.2 ng/g (wet weight basis)	<3.2	<3.2	No Sample	No Sample	AXYs PFAS
Perfluorononanoic acid (PFNA)	LC-MS/MS PFAS	3.2 ng/g (wet weight basis)	<3.2	<3.2	No Sample	No Sample	AXYs PFAS
Perfluorooctanesulfonic acid (PFOS)	LC-MS/MS PFAS	3.2 ng/g (wet weight basis)	<3.2	<3.2	No Sample	No Sample	AXYs PFAS
Perfluorooctanoic acid (PFOA)	LC-MS/MS PFAS	3.2 ng/g (wet weight basis)	<3.2	<3.2	No Sample	No Sample	AXYs PFAS
Perfluorooctansulfonamide (FOSA)	LC-MS/MS PFAS	3.2 ng/g (wet weight basis)	<3.2	<3.2	No Sample	No Sample	AXYs PFAS
Perfluoropentanesulfonate (PFPeS)	LC-MS/MS PFAS	3.2 ng/g (wet weight basis)	<3.2	<3.2	No Sample	No Sample	AXYs PFAS
Perfluoropentanoic acid (PFPeA)	LC-MS/MS PFAS	3.2 ng/g (wet weight basis)	<3.2	<3.2	No Sample	No Sample	AXYs PFAS
Perfluorotetradecanoic acid (PFTeDA)	LC-MS/MS PFAS	3.2 ng/g (wet weight basis)	<3.2	<3.2	No Sample	No Sample	AXYs PFAS
Perfluorotridecanoic acid (PFTrDA)	LC-MS/MS PFAS	3.2 ng/g (wet weight basis)	<3.2	<3.2	No Sample	No Sample	AXYs PFAS
Perfluoroundecanoic acid (PFUnDA)	LC-MS/MS PFAS	3.2 ng/g (wet weight basis)	<3.2	<3.2	No Sample	No Sample	AXYs PFAS
1,7-Dimethylxanthine	LC-MS/MS Pharmaceuticals	23.6 ng/g (wet weight basis)	<23.6	<23.6	<23.6	161	List 1 AXYs
10-hydroxy-amitriptyline	LC-MS/MS Pharmaceuticals	0.059 ng/g (wet weight basis)	<0.059	<0.059	<0.059	92.9	List 5 AXYs
13C1-15N2-Theophylline	LC-MS/MS Pharmaceuticals	% Recovery	56.3	96.7	159	103	List 5 AXYs
13C2-15N-Acetaminophen	LC-MS/MS Pharmaceuticals	% Recovery	132	158	140	144	List 1 AXYs
13C2-Erythromycin-H2O	LC-MS/MS Pharmaceuticals	% Recovery	53.2	75.5	85.6	87.9	List 1 AXYs
13C3-Caffeine	LC-MS/MS Pharmaceuticals	% Recovery	92.9	126	102	148	List 1 AXYs
13C3-N15-Ciprofloxacin	LC-MS/MS Pharmaceuticals	% Recovery	30.3	26	79	88.1	List 1 AXYs
13C3-Trimethoprim	LC-MS/MS Pharmaceuticals	% Recovery	97.8	127	126	127	List 1 AXYs
13C6-Sulfamethazine	LC-MS/MS Pharmaceuticals	% Recovery	61.4	80.1	93.7	68.4	List 1 AXYs
13C6-Sulfamethoxazole	LC-MS/MS Pharmaceuticals	% Recovery	66.6	70.2	91.6	95.9	List 1 AXYs
Acetaminophen	LC-MS/MS Pharmaceuticals	5.9 ng/g (wet weight basis)	<5.9	<5.9	<5.9	99.9	List 1 AXYs
Albuterol	LC-MS/MS Pharmaceuticals	0.295 ng/g (wet weight basis)	<0.295	<0.295	<0.295	90.9	List 4 AXYs
Alprazolam	LC-MS/MS Pharmaceuticals	0.166 ng/g (wet weight basis)	<0.166	<0.166	<0.166	91.2	List 5 AXYs
Amitriptyline	LC-MS/MS Pharmaceuticals	0.118 ng/g (wet weight basis)	<0.118	<0.118	<0.118	95.9	List 5 AXYs
Amlodipine	LC-MS/MS Pharmaceuticals	0.589 ng/g (wet weight basis)	<0.589	<0.589	<0.589	75.8	List 5 AXYs
Amphetamine	LC-MS/MS Pharmaceuticals	1.47 ng/g (wet weight basis)	<1.47	<1.47	<1.47	94	List 4 AXYs
Atenolol	LC-MS/MS Pharmaceuticals	1.1 ng/g (wet weight basis)	U-DLTD	U-DLTD	<1.1	84.8	List 4 AXYs
Atorvastatin	LC-MS/MS Pharmaceuticals	1.47 ng/g (wet weight basis)	<1.47	<1.47	<1.47	25.2	List 4 AXYs
Azithromycin	LC-MS/MS Pharmaceuticals	0.59 ng/g (wet weight basis)	<0.59	<0.59	<0.59	90.2	List 1 AXYs
Benzoylecgonine	LC-MS/MS Pharmaceuticals	0.146 ng/g (wet weight basis)	<0.146	<0.146	<0.146	97.8	List 5 AXYs
Benztropine	LC-MS/MS Pharmaceuticals	0.196 ng/g (wet weight basis)	<0.196	<0.196	<0.196	137	List 5 AXYs
Betamethasone	LC-MS/MS Pharmaceuticals	5.89 ng/g (wet weight basis)	<5.89	<5.89	<5.89	140	List 5 AXYs
Caffeine	LC-MS/MS Pharmaceuticals	5.9 ng/g (wet weight basis)	<5.9	<5.9	<5.9	100	List 1 AXYs
Carbadox	LC-MS/MS Pharmaceuticals	0.59 ng/g (wet weight basis)	<0.59	<0.59	<0.59	22.5	List 1 AXYs
Carbamazepine	LC-MS/MS Pharmaceuticals	0.59 ng/g (wet weight basis)	<0.59	<0.59	<0.59	112	List 1 AXYs
Cefotaxime	LC-MS/MS Pharmaceuticals	2.49 ng/g (wet weight basis)	<2.49	<2.49	<2.49	80.1	List 1 AXYs
Cimetidine	LC-MS/MS Pharmaceuticals	1.07 ng/g (wet weight basis)	<1.07	<1.07	<1.07	102	List 4 AXYs
Ciprofloxacin	LC-MS/MS Pharmaceuticals	5.82 ng/g (wet weight basis)	69.6	<5.82	<5.82	128	List 1 AXYs
Clarithromycin	LC-MS/MS Pharmaceuticals	0.59 ng/g (wet weight basis)	<0.59	<0.59	<0.59	132	List 1 AXYs
Clinafloxacin	LC-MS/MS Pharmaceuticals	9.14 ng/g (wet weight basis)	<9.14	<9.14	<9.14	143	List 1 AXYs
Clonidine	LC-MS/MS Pharmaceuticals	1.47 ng/g (wet weight basis)	<1.47	<1.47	<1.47	96	List 4 AXYs
Cloxacillin	LC-MS/MS Pharmaceuticals	1.18 ng/g (wet weight basis)	<1.18	<1.18	<1.18	78.9	List 1 AXYs
Cocaine	LC-MS/MS Pharmaceuticals	0.0968 ng/g (wet weight basis)	<0.0968	<0.0968	<0.0968	97.8	List 5 AXYs
Codeine	LC-MS/MS Pharmaceuticals	2.95 ng/g (wet weight basis)	<2.95	<2.95	<2.95	271	List 4 AXYs
Cotinine	LC-MS/MS Pharmaceuticals	1.47 ng/g (wet weight basis)	<1.47	<1.47	<1.47	90.5	List 4 AXYs
d10-Carbamazepine	LC-MS/MS Pharmaceuticals	% Recovery	65.3	98.1	127	91.8	List 1 AXYs
D3-Albuterol	LC-MS/MS Pharmaceuticals	% Recovery	112	151	53.9	90	List 4 AXYs
d3-Benztropine	LC-MS/MS Pharmaceuticals	% Recovery	64.1	65.5	94.7	86.6	List 5 AXYs
D3-Cimetidine	LC-MS/MS Pharmaceuticals	% Recovery	49.5	63.1	12.4	48.6	List 4 AXYs
d3-Cocaine	LC-MS/MS Pharmaceuticals	% Recovery	114	143	128	111	List 5 AXYs
D3-Cotinine	LC-MS/MS Pharmaceuticals	% Recovery	71.6	96.9	133	68.7	List 4 AXYs
D3-Hydrocodone	LC-MS/MS Pharmaceuticals	% Recovery	43.6	44.3	56.2	12.2	List 4 AXYs
d3-Methylprednisolone	LC-MS/MS Pharmaceuticals	% Recovery	81.6	105	117	100	List 5 AXYs
D4-Clonidine	LC-MS/MS Pharmaceuticals	% Recovery	95.3	102	101	105	List 4 AXYs
d4-Hydrocortisone	LC-MS/MS Pharmaceuticals	% Recovery	112	129	133	147	List 5 AXYs
d4-Promethazine	LC-MS/MS Pharmaceuticals	% Recovery	73.2	101	63.8	95.4	List 5 AXYs
d5-Alprazolam	LC-MS/MS Pharmaceuticals	% Recovery	64.4	72.7	102	96.2	List 5 AXYs
D5-Amphetamine	LC-MS/MS Pharmaceuticals	% Recovery	47.7	90.9	80.9	85.7	List 4 AXYs
d5-Diazepam	LC-MS/MS Pharmaceuticals	% Recovery	73.8	89.8	97.6	92.5	List 5 AXYs
D5-Enalapril	LC-MS/MS Pharmaceuticals	% Recovery	136	159	132	149	List 4 AXYs
D5-Fluoxetine	LC-MS/MS Pharmaceuticals	% Recovery	62.1	86.9	112	112	List 1 AXYs
d5-Norfluoxetine	LC-MS/MS Pharmaceuticals	% Recovery	82.8	80.6	91.3	91.8	List 5 AXYs
d5-Propoxyphene	LC-MS/MS Pharmaceuticals	% Recovery	114	132	124	105	List 5 AXYs
d6-Amitriptyline	LC-MS/MS Pharmaceuticals	% Recovery	81.5	97.4	123	95.1	List 5 AXYs
D6-Codeine	LC-MS/MS Pharmaceuticals	% Recovery	84.9	98.7	89	21.2	List 4 AXYs
D6-Metformin	LC-MS/MS Pharmaceuticals	% Recovery	29.9	121	123	116	List 4 AXYs
D6-Oxycodone	LC-MS/MS Pharmaceuticals	% Recovery	38.1	55.6	70.4	72.5	List 4 AXYs
d6-Paroxetine	LC-MS/MS Pharmaceuticals	% Recovery	60.1	66.8	111	84.2	List 5 AXYs
D6-Thiabendazole	LC-MS/MS Pharmaceuticals	% Recovery	76.4	85.6	133	117	List 1 AXYs
D7-Atenolol	LC-MS/MS Pharmaceuticals	% Recovery	69.4	84.8	79.7	63.7	List 4 AXYs
d7-DEET	LC-MS/MS Pharmaceuticals	% Recovery	74.9	91.6	56.2	92.1	List 5 AXYs
d7-Metoprolol	LC-MS/MS Pharmaceuticals	% Recovery	144	186	148	126	List 5 AXYs
d7-Propranolol	LC-MS/MS Pharmaceuticals	% Recovery	124	149	132	106	List 5 AXYs
d8-Benzoylecgonine	LC-MS/MS Pharmaceuticals	% Recovery	85.5	113	127	104	List 5 AXYs
N,N-diethyl-meta-toluamide (DEET)	LC-MS/MS Pharmaceuticals	1.0 ng/g (wet weight basis)	V 3.33	<1.00	0.298	102	List 5 AXYs
Dehydronifedipine	LC-MS/MS Pharmaceuticals	0.236 ng/g (wet weight basis)	<0.236	<0.236	<0.236	102	List 1 AXYs
Desmethyldiltiazem	LC-MS/MS Pharmaceuticals	0.059 ng/g (wet weight basis)	<0.059	<0.059	<0.059	83.6	List 5 AXYs
Diazepam	LC-MS/MS Pharmaceuticals	0.484 ng/g (wet weight basis)	<0.484	<0.484	<0.484	101	List 5 AXYs
Digoxigenin	LC-MS/MS Pharmaceuticals	158 ng/g (wet weight basis)	U-DLTD	U-DLTD	<158	98.6	List 1 AXYs
Digoxin	LC-MS/MS Pharmaceuticals	4.96 ng/g (wet weight basis)	U-DLTD	<4.96	<4.96	79.5	List 1 AXYs
Diltiazem	LC-MS/MS Pharmaceuticals	0.826 ng/g (wet weight basis)	<0.826	<0.826	<0.826	78.3	List 1 AXYs
Diphenhydramine	LC-MS/MS Pharmaceuticals	0.236 ng/g (wet weight basis)	<0.236	<0.236	<0.236	80.1	List 1 AXYs
Enalapril	LC-MS/MS Pharmaceuticals	0.295 ng/g (wet weight basis)	<0.295	<0.295	<0.295	81.3	List 4 AXYs
Enrofloxacin	LC-MS/MS Pharmaceuticals	2.70 ng/g (wet weight basis)	<2.70	<2.70	<2.70	129	List 1 AXYs
Erythromycin-H2O	LC-MS/MS Pharmaceuticals	2.50 ng/g (wet weight basis)	<2.50	<2.50	1.24	109	List 1 AXYs
Flumequine	LC-MS/MS Pharmaceuticals	0.59 ng/g (wet weight basis)	<0.59	<0.59	<0.59	71.7	List 1 AXYs
Fluocinonide	LC-MS/MS Pharmaceuticals	6.83 ng/g (wet weight basis)	<6.83	<6.83	<6.83	96.8	List 5 AXYs
Fluoxetine	LC-MS/MS Pharmaceuticals	1.51 ng/g (wet weight basis)	<1.51	<1.51	<1.51	99.3	List 1 AXYs
Fluticasone propionate	LC-MS/MS Pharmaceuticals	7.64 ng/g (wet weight basis)	<7.64	<7.64	<7.64	56.2	List 5 AXYs
Hydrocodone	LC-MS/MS Pharmaceuticals	1.47 ng/g (wet weight basis)	<1.47	<1.47	<1.47	231	List 4 AXYs
Hydrocortisone	LC-MS/MS Pharmaceuticals	61.3 ng/g (wet weight basis)	<61.3	<61.3	<61.3	97.7	List 5 AXYs
Lincomycin	LC-MS/MS Pharmaceuticals	1.18 ng/g (wet weight basis)	<1.18	<1.18	<1.18	98.2	List 1 AXYs
Lomefloxacin	LC-MS/MS Pharmaceuticals	2.05 ng/g (wet weight basis)	<2.05	<2.05	<2.05	155	List 1 AXYs
Meprobamate	LC-MS/MS Pharmaceuticals	1.57 ng/g (wet weight basis)	<1.57	<1.57	<1.57	99.5	List 5 AXYs
Metformin	LC-MS/MS Pharmaceuticals	2.95 ng/g (wet weight basis)	<2.95	<2.95	<2.95	89.7	List 4 AXYs
Methylprednisolone	LC-MS/MS Pharmaceuticals	7.72 ng/g (wet weight basis)	<7.72	<7.72	<7.72	100	List 5 AXYs
Metoprolol	LC-MS/MS Pharmaceuticals	1.58 ng/g (wet weight basis)	<1.58	<1.58	<1.58	103	List 5 AXYs
Miconazole	LC-MS/MS Pharmaceuticals	0.59 ng/g (wet weight basis)	<0.59	<0.59	<0.59	73.6	List 1 AXYs
Norfloxacin	LC-MS/MS Pharmaceuticals	6.98 ng/g (wet weight basis)	35.5	<6.98	<6.98	157	List 1 AXYs
Norfluoxetine	LC-MS/MS Pharmaceuticals	0.589 ng/g (wet weight basis)	<0.589	<0.589	<0.589	93.9	List 5 AXYs
Norgestimate	LC-MS/MS Pharmaceuticals	2.86 ng/g (wet weight basis)	<2.86	<2.86	0.765	72.3	List 1 AXYs
Norverapamil	LC-MS/MS Pharmaceuticals	0.059 ng/g (wet weight basis)	<0.059	<0.059	<0.059	92.1	List 5 AXYs
Ofloxacin	LC-MS/MS Pharmaceuticals	1.96 ng/g (wet weight basis)	<1.96	<1.96	<1.96	128	List 1 AXYs
Ormetoprim	LC-MS/MS Pharmaceuticals	0.236 ng/g (wet weight basis)	<0.236	<0.236	<0.236	90.6	List 1 AXYs
Oxacillin	LC-MS/MS Pharmaceuticals	1.18 ng/g (wet weight basis)	<1.18	<1.18	<1.18	60.2	List 1 AXYs
Oxolinic Acid	LC-MS/MS Pharmaceuticals	0.236 ng/g (wet weight basis)	<0.236	<0.236	<0.236	76.1	List 1 AXYs
Oxycodone	LC-MS/MS Pharmaceuticals	0.590 ng/g (wet weight basis)	<0.59	<0.59	<0.59	86.5	List 4 AXYs
Paroxetine	LC-MS/MS Pharmaceuticals	1.57 ng/g (wet weight basis)	<1.57	<1.57	<1.57	118	List 5 AXYs
Penicillin G	LC-MS/MS Pharmaceuticals	1.18 ng/g (wet weight basis)	<1.18	<1.18	<1.18	53.6	List 1 AXYs
Penicillin V	LC-MS/MS Pharmaceuticals	1.18 ng/g (wet weight basis)	<1.18	<1.18	<1.18	31	List 1 AXYs
Prednisolone	LC-MS/MS Pharmaceuticals	2.36 ng/g (wet weight basis)	<2.36	<2.36	<2.36	121	List 5 AXYs
Prednisone	LC-MS/MS Pharmaceuticals	23.5 ng/g (wet weight basis)	<23.5	<23.5	<23.5	101	List 5 AXYs
Promethazine	LC-MS/MS Pharmaceuticals	0.315 ng/g (wet weight basis)	<0.315	<0.315	<0.315	98.4	List 5 AXYs
Propoxyphene	LC-MS/MS Pharmaceuticals	0.118 ng/g (wet weight basis)	<0.118	<0.118	<0.118	95.4	List 5 AXYs
Propranolol	LC-MS/MS Pharmaceuticals	0.786 ng/g (wet weight basis)	<0.786	<0.786	<0.786	92.2	List 5 AXYs
Ranitidine	LC-MS/MS Pharmaceuticals	0.59 ng/g (wet weight basis)	<0.59	<0.59	<0.59	42.1	List 4 AXYs
Roxithromycin	LC-MS/MS Pharmaceuticals	0.137 ng/g (wet weight basis)	<0.137	<0.137	<0.137	130	List 1 AXYs
Sarafloxacin	LC-MS/MS Pharmaceuticals	5.9 ng/g (wet weight basis)	<5.9	<5.9	<5.9	117	List 1 AXYs
Sertraline	LC-MS/MS Pharmaceuticals	0.571 ng/g (wet weight basis)	<0.571	<0.571	<0.571	74.2	List 5 AXYs
Simvastatin	LC-MS/MS Pharmaceuticals	7.86 ng/g (wet weight basis)	<7.86	<7.86	<7.86	27.3	List 5 AXYs
Sulfachloropyridazine	LC-MS/MS Pharmaceuticals	0.590 ng/g (wet weight basis)	<0.590	<0.59	<0.590	115	List 1 AXYs
Sulfadiazine	LC-MS/MS Pharmaceuticals	0.590 ng/g (wet weight basis)	<0.590	<0.59	<0.590	153	List 1 AXYs
Sulfadimethoxine	LC-MS/MS Pharmaceuticals	0.148 ng/g (wet weight basis)	<0.148	<0.148	<0.148	76.8	List 1 AXYs
Sulfamerazine	LC-MS/MS Pharmaceuticals	1.02 ng/g (wet weight basis)	<1.02	<1.02	<1.02	114	List 1 AXYs
Sulfamethazine	LC-MS/MS Pharmaceuticals	0.937 ng/g (wet weight basis)	<0.937	<0.937	<0.937	88.2	List 1 AXYs
Sulfamethizole	LC-MS/MS Pharmaceuticals	0.786 ng/g (wet weight basis)	<0.786	<0.786	<0.786	54.9	List 1 AXYs
Sulfamethoxazole	LC-MS/MS Pharmaceuticals	0.708 ng/g (wet weight basis)	<0.708	<0.708	<0.708	87.8	List 1 AXYs
Sulfanilamide	LC-MS/MS Pharmaceuticals	5.9 ng/g (wet weight basis)	<5.9	<5.9	<5.9	89.6	List 1 AXYs
Sulfathiazole	LC-MS/MS Pharmaceuticals	0.59 ng/g (wet weight basis)	<0.59	<0.59	<0.59	92	List 1 AXYs
Theophylline	LC-MS/MS Pharmaceuticals	23.6 ng/g (wet weight basis)	<23.6	<23.6	<23.6	256	List 5 AXYs
Thiabendazole	LC-MS/MS Pharmaceuticals	0.59 ng/g (wet weight basis)	<0.59	<0.59	<0.59	84	List 1 AXYs
Trenbolone	LC-MS/MS Pharmaceuticals	1.57 ng/g (wet weight basis)	<1.57	<1.57	<1.57	103	List 5 AXYs
Trenbolone acetate	LC-MS/MS Pharmaceuticals	0.363 ng/g (wet weight basis)	<0.363	<0.363	<0.363	67.9	List 5 AXYs
Triamterene	LC-MS/MS Pharmaceuticals	0.295 ng/g (wet weight basis)	<0.295	<0.295	<0.295	72.9	List 4 AXYs
Trimethoprim	LC-MS/MS Pharmaceuticals	0.590 ng/g (wet weight basis)	<0.59	<0.59	<0.59	92.6	List 1 AXYs
Tylosin	LC-MS/MS Pharmaceuticals	2.36 ng/g (wet weight basis)	<2.36	<2.36	<2.36	104	List 1 AXYs
Valsartan	LC-MS/MS Pharmaceuticals	1.57 ng/g (wet weight basis)	<1.57	<1.57	<1.57	35.6	List 5 AXYs
Verapamil	LC-MS/MS Pharmaceuticals	0.059 ng/g (wet weight basis)	<0.059	<0.059	<0.059	97.6	List 5 AXYs
Virginiamycin M1	LC-MS/MS Pharmaceuticals	1.18 ng/g (wet weight basis)	<1.18	<1.18	<1.18	60.3	List 1 AXYs
Notes:
V, concentration could potentially be influenced by blank contamination during collection and/or analysis of samples
U-DLTD, Unable to determine because of matrix interference
LC-MS/MS, liquid chromatography-tandem mass spectrometry
PFAS, per-/poly-fluoroalkyl substance(s)
